# Supplementary material for: Genetics re-establish the utility of 2-methylhopanes as cyanobacterial biomarkers before 750 million years ago
Source: Nat Ecol Evol. 2023 Oct 26;7(12):2045–54. doi: 10.1038/s41559-023-02223-5 (PMC10697835; doi:10.1038/s41559-023-02223-5)
Supplement: Supplementary file 4 — Maximum likelihood HpnP tree data for Supplementary Fig. 1. [file 41559_2023_2223_MOESM4_ESM.zip › Supplementary_Data1_HpnP_Maximum.tree]

(OUT-Bac-ACB76835.1.Opitutus.terrae.PB90-1.V/1-482:0.6996457976,OUT-Bac-KPK23369.1.Dehalococcoidia.bacterium.SG8_51_3.Clf/1-503:0.4817441181,((OUT-Bac-GEO99407.1.Methylobacterium.haplocladii.aP/4-523:0.9823719007,OUT-Bac-BAC92182.1.Gloeobacter.violaceus.PCC.7421.Cy/1-497:0.9897528452)99:0.2792303835,((OUT-Bac-SDH76973.1.Roseospirillum.parvum.aP/1-509:1.1898037528,OUT-Bac-OQY67521.1.Polyangiaceae.UTPRO1.dP/1-490:0.9677841756)100:0.3893423764,(Bac-MBT8341121.1.Desulfatitalea.sp.dP/8-534:1.5902509843,((Bac-WP_160174679.1.Archangium.violaceum.dP/1-508:0.0723199330,Bac-QKW93910.1.Vitiosangium.cumulatum.dP/25-543:0.0271099533)100:1.6064407540,((Bac-MSP60836.1.Myxococcales.bacterium.dP/1-517:0.6719823276,Bac-MCA9622212.1.Myxococcales.bacterium.dP/1-454:0.5399827985)100:0.3873014686,(((Bac-MCB9761597.1.Alphaproteobacteria.bacterium.aP/1-523:0.5939060272,Bac-MBL9006391.1.Myxococcales.bacterium.dP/1-528:0.5798329239)99:0.1182283659,(Bac-MBK7861364.1.Archangiaceae.bacterium.dP/26-557:0.0748130519,Bac-MBL8951880.1.Myxococcaceae.bacterium.dP/1-529:0.0872328990)100:0.3844509652)100:0.1822734510,((((((Bac-PJN32320.1.Streptomyces.sp.CB02959.Ac/14-543:0.6102424521,Bac-ELS50862.1.Streptomyces.viridochromogenes.Tue57.Ac/1-519:0.3678476054)100:0.1554461223,Bac-TQL89443.1.Modestobacter.multiseptatus.Ac/1-527:0.5167824404)98:0.1346295548,(Bac-HEG89190.1.Chthonomonadales.bacterium.Am/4-534:0.3925913971,Bac-MBI3827899.1.Planctomycetes.bacterium.Pl/15-545:0.3842724149)93:0.0874160647)98:0.1246340904,(((((((((Bac-WP_084679110.1.Methylocystis.sp.ATCC.49242.aP/14-538:0.5512881510,(Bac-QAY96307.1.Methylovirgula.ligni.aP/13-544:0.3660807110,(Bac-ACB95082.1.Beijerinckia.indica.subsp.indica.ATCC.9039.aP/1-528:0.2640629770,(Bac-WP_020176185.1.Methyloferula.stellata.aP/1-528:0.2182627939,(Bac-PZR86523.1.Rhizobiales.bacterium.aP/8-540:0.1827552043,(Bac-WP_051953267.1.Methylocapsa.aurea.aP/8-539:0.1141665225,Bac-VFU10023.1.Methylocella.tundrae.aP/17-548:0.1499401900)100:0.0474911481)100:0.0746607621)98:0.0295784275)100:0.0625869081)100:0.0629299885)99:0.0812159575,(Bac-RAI41160.1.Rhodoplanes.roseus.aP/1-531:0.1575599200,Bac-EJW10634.1.Rhodovulum.sp.PH10.aP/2-533:0.1274256010)100:0.2504367826)93:0.0397911809,Bac-SFV37105.1.Hyphomicrobium.facile.aP/1-527:0.2611645363)95:0.0205065953,(Bac-MBL6852124.1.Alphaproteobacteria.bacterium.aP/4-530:0.4239412644,Bac-MBV8683272.1.Caulobacteraceae.bacterium.aP/8-535:0.3185440760)98:0.0911751564)87:0.0355643967,((Bac-ACI93786.1.Oligotropha.carboxidovorans.OM5.aP/1-528:0.2225706655,(Euk-RKP28291.1.Syncephalis.pseudoplumigaleata.Fg/1-489:0.0071336417,Bac-EKS41943.1.Afipia.broomeae.ATCC.49717.aP/1-489:0.0035952798)100:0.1227704718)98:0.0710475490,(Bac-B3QHD1.1.Rhodopseudomonas.palustris.TIE-1.aP/1-527:0.2101045225,((Bac-BAL12022.1.Bradyrhizobium.japonicum.USDA.6.aP/16-546:0.1306205017,(Bac-TMJ60633.1.Alphaproteobacteria.bacterium.aP/1-528:0.0970438434,Bac-TMK41474.1.Alphaproteobacteria.bacterium.aP/1-528:0.0555307245)75:0.0455051177)100:0.0837922852,(Bac-KZD21835.1.Tardiphaga.robiniae.aP/1-527:0.1376158212,(Bac-OJY09763.1.Rhizobiales.bacterium.62-47.aP/1-528:0.0946667371,(Bac-ODT13692.1.Kaistia.sp.SCN.65-12.aP/1-528:0.0366712936,Bac-ABE63468.1.Nitrobacter.hamburgensis.X14.aP/1-527:0.0544968321)100:0.0709999818)80:0.0419226355)100:0.0949117797)96:0.0439889473)100:0.1118704624)99:0.0688677411)100:0.1861994365,((Bac-MBC5811327.1.Eremiobacteraeota.bacterium.Em/1-525:0.1381048630,(Bac-MBC5798554.1.Eremiobacteraeota.bacterium.Em/1-527:0.1052595586,Bac-MBD5603672.1.Eremiobacteraeota.bacterium.Em/1-490:0.1203425394)100:0.1058267132)100:0.1250996073,(Bac-ABF41323.1.Koribacter.versatilis.Ellin345.Ad/1-523:0.2082153624,Bac-QMV17725.1.Granulicella.sp.5B5.Ad/12-537:0.2448103483)100:0.1825391614)100:0.1084885102)84:0.0294150401,(((((Bac-WP_131195151.1.Lichenihabitans.psoromatis.aP/1-528:0.2758815553,((Bac-KOX52030.1.Streptomyces.purpurogeneiscleroticus.Ac/1-529:0.0592981221,Bac-EHP94134.1.Methylorubrum.extorquens.DSM.13060.aP/1-529:0.0616993764)100:0.0463478500,Bac-KMO15088.1.Methylobacterium.platani.JCM.14648.aP/1-529:0.0741122776)100:0.1108518195)98:0.0492721335,Bac-TDR94945.1.Enterovirga.rhinocerotis.aP/1-529:0.3063612011)95:0.0418781326,(Bac-WP_137388381.1.Rhodoligotrophos.sp.lm1.aP/1-529:0.2308280292,(Bac-TMJ01880.1.Alphaproteobacteria.bacterium.aP/1-530:0.2998146589,(Bac-TMJ25909.1.Alphaproteobacteria.bacterium.aP/1-475:0.1808768651,(Bac-TMJ89761.1.Alphaproteobacteria.bacterium.aP/1-529:0.0861283710,Bac-TMJ92722.1.Alphaproteobacteria.bacterium.aP/1-529:0.0638968108)100:0.0421083818)100:0.1196200423)100:0.0994098494)41:0.0334296402)100:0.1971141899,Bac-WP_037261218.1.Rhodospirillales.bacterium.URHD0088.aP/1-526:0.4321941525)95:0.0478946148,(Bac-WP_119283479.1.Rhodospirillaceae.bacterium.SYSU.D60006.aP/1-528:0.2822940916,Bac-TMJ66326.1.Alphaproteobacteria.bacterium.aP/1-525:0.3653915843)99:0.0776905800)99:0.0859779521)92:0.0493148870,((((Bac-APB33887.1.Gloeomargarita.lithophora.Alchichica-D10.Cy/7-537:0.2122654239,Bac-MBF2099020.1.Gloeomargaritaceae.C42_A2020_066.Cy/16-546:0.1593384651)100:0.0854613769,(((Bac-AFZ54274.1.aponinum.PCC.10605.Cy/7-538:0.1641370849,Bac-WP_017295972.1.Geminocystis.herdmanii.Cy/1-521:0.0926812771)100:0.1301056160,(Bac-GFE67547.1.Chroococcus.sp.FPU101.Cy/9-534:0.0663244003,Bac-PSF31301.1.Aphanothece.hegewaldii.CCALA.016.Cy/9-534:0.0782143721)100:0.1118615969)99:0.0288096195,Bac-ADN15936.1.Gloeothece.verrucosa.PCC.7822.Cy/8-539:0.1744220544)99:0.0458040122)87:0.0405149733,((((Bac-NHC58238.1.Aphanocapsa.montana.BDHKU210001.Cy/16-547:0.2565371318,Bac-PZD72949.1.Acaryochloris.sp.RCC1774.Cy/13-540:0.1649859628)100:0.0799147750,(Bac-ACL44263.1.Cyanothece.sp.PCC.7425.Cy/15-546:0.1207482049,(Bac-AFY60158.1.Synechococcus.sp.PCC.6312.Cy/21-552:0.1347357659,(Bac-BAC08321.1.Thermosynechococcus.elongatus.BP-1.Cy/16-547:0.0366483889,Bac-ATS19577.1.Synechococcus.lividus.PCC.6715.Cy/7-538:0.0392982784)100:0.0371485003)100:0.0789992225)100:0.0802084438)99:0.0543673643,Bac-KKJ00543.1.Prochlorothrix.hollandica.PCC.9006.Cy/4-535:0.2306694190)63:0.0324550367,((((((Bac-ELS00063.1.Gloeocapsa.sp.PCC.73106.Cy/14-534:0.2422476397,Bac-PSB30765.1.Stenomitos.frigidus.ULC18.Cy/15-546:0.1226078000)100:0.1018631850,(Bac-OKH30721.1.Phormidium.ambiguum.IAM.M-71.Cy/15-545:0.1718179538,Bac-MBD2183846.1.Planktothrix.sp.FACHB-1375.Cy/15-546:0.0976833858)100:0.0470718159)46:0.0268453524,(Bac-MBD2577928.1.Oscillatoria.sp.FACHB-1406.Cy/15-539:0.1374305883,Bac-NET88677.1.Kamptonema.sp.SIO1D9.Cy/15-546:0.1259337900)48:0.0207467084)41:0.0181571708,(((((((Bac-GJD23579.1.Rivularia.sp.IAM.M-261.Cy/20-544:0.0879084598,Bac-BAZ38251.1.Calothrix.sp.NIES-4101.Cy/22-551:0.1070582074)100:0.1176171158,(Bac-KIF33251.1.Hassallia.byssoidea.VB512170.Cy/20-549:0.0391593596,Bac-MBW4446857.1.Spirirestis.rafaelensis.WJT71-NPBG6.Cy/20-551:0.0223735432)100:0.0826425381)72:0.0071950995,(((Bac-ACC80996.1.Nostoc.punctiforme.PCC.73102.Cy/22-551:0.0428614950,Bac-MBW4674170.1.Desmonostoc.geniculatum.HA4340-LM1.Cy/21-550:0.0330417918)100:0.0390291247,(Bac-BAY17779.1.Anabaenopsis.circularis.NIES-21.Cy/22-547:0.0224528318,(Bac-2909926281.Aulosira.sp.FACHB-615.Cy/22-547:0.0000011346,Bac-MBD2479428.1.Anabaena.sp.FACHB-83.Cy/22-547:0.0019376591)100:0.0566694609)100:0.0447691680)100:0.0433805377,(Bac-PMB11794.1.Fischerella.thermalis.CCMEE.5273.Cy/7-536:0.0619027251,Bac-RUR74466.1.Chlorogloeopsis.fritschii.PCC.6912.Cy/22-551:0.0759920522)100:0.0331453629)81:0.0129912590)84:0.0221433490,(Bac-KYC41432.1.Scytonema.hofmannii.PCC.7110.Cy/9-540:0.1290019283,((Bac-NMF61628.1.Brasilonema.octagenarum.UFV-OR1.Cy/6-535:0.1200690669,Bac-WP_026082583.1.Mastigocladopsis.repens.Cy/17-543:0.0894341553)49:0.0078996749,Bac-KAB8315291.1.Tolypothrix.campylonemoides.VB511288.Cy/10-539:0.0542149801)77:0.0136564706)78:0.0068409902)79:0.0090880701,Bac-MBD2770750.1.Iningainema.sp.BLCCT55.Cy/15-544:0.0924474796)97:0.0122766010,Bac-MBD0343778.1.Coleofasciculus.sp.Co-bin14.Cy/15-546:0.1337782650)46:0.0204455388,(Bac-NEP12096.1.Symploca.sp.SIO2C1.Cy/16-546:0.1418829482,Bac-AFZ21566.1.Microcoleus.sp.PCC.7113.Cy/15-545:0.0946108054)67:0.0276527137)38:0.0178610481)60:0.0260142267,(((Bac-NDJ19944.1.Myxacorys.almedinensis.A.Cy/20-543:0.1277968548,(Bac-BAY53888.1.Leptolyngbya.boryana.NIES-2135.Cy/15-538:0.0910301221,(Bac-GAP98132.1.Leptolyngbya.sp.NIES-2104.Cy/10-535:0.0515230467,Bac-MBE9011789.1_MBE9012794.1.Pseudanabaenaceae.LEGE.13415.Cy/8-523:0.0347037430)100:0.0397374307)100:0.0589280109)100:0.0750355934,Bac-OEJ75767.1.Desertifilum.sp.IPPAS.B-1220.Cy/11-537:0.1201632398)99:0.0484870868,Bac-OLP20415.1.Leptolyngbya.sp.hensonii.Cy/13-544:0.1655976552)50:0.0169147488)36:0.0199337215,Bac-KGF73531.1.Neosynechococcus.sphagnicola.sy1.Cy/15-546:0.1616240191)78:0.0384025561)84:0.0312119685)83:0.0294280356,(Bac-BAC90255.1.Gloeobacter.violaceus.PCC.7421.Cy/8-537:0.0894978288,Bac-AGY59815.1.Gloeobacter.kilaueensis.JS1.Cy/8-534:0.1393038545)100:0.1028890791)100:0.1255105246)93:0.0601856557,(((((Bac-PYN53359.1.Rokubacteria/1-528:0.2518736410,(Bac-PYM16918.1.Rokubacteria.bacterium.Rk/7-537:0.2696013747,((Bac-RPH84949.1.Rokubacteria.bacterium.Rk/1-528:0.2055538878,(Bac-TMQ17096.1.Rokubacteria/4-534:0.1026473116,Bac-PYM21880.1.Rokubacteria/4-534:0.0995747612)100:0.0595169572)95:0.0357379030,(Bac-PYN05623.1.Rokubacteria/13-543:0.1071174868,(Bac-PYN26246.1.Rokubacteria/6-536:0.0467441184,Bac-PYM81698.1.Rokubacteria/6-536:0.0345623716)100:0.0466868951)100:0.0769317879)97:0.0475301417)75:0.0315899956)48:0.0221852174,(Bac-OGL15523.1.RIFCSPLOWO2_12_FULL_71_22.Rk/19-549:0.1366883057,(Bac-OGL07389.1.RIFCSPLOWO2_02_FULL_73_56.Rk/5-535:0.0561968455,Bac-HBH01151.1.Rokubacteria.bacterium.Rk/1-415:0.0736774715)100:0.0667601146)100:0.1118832645)55:0.0224578122,(Bac-OLB10246.1.13_2_20CM_69_10.Rk/1-528:0.2054150123,Bac-OLC13856.1.13_1_40CM_69_27.Rk/1-523:0.1442254388)100:0.0808718173)59:0.0204303120,Bac-PYN16994.1.Rokubacteria/1-528:0.3241314558)79:0.0438274526,Bac-PYM55172.1.Rokubacteria.bacterium.Rk/1-528:0.2592050151)100:0.2740115799)86:0.0465482905)70:0.0281193523,(((Bac-SPE59599.1.Verrucomicrobia.bacterium.Vr/3-533:0.4651184446,Bac-HGX21450.1.Verrucomicrobiales.bacterium.Vr/13-541:0.4172777216)55:0.0227464195,(Bac-MBI3268233.1.Planctomycetes.bacterium.Pl/3-532:0.2483851923,(Bac-TSA00055.1.Nitrospiraceae.bacterium.Nsr/5-535:0.0708630594,Bac-MBA3964629.1.Nitrospirales.bacterium.Nsr/1-493:0.1374801420)100:0.1772147142)100:0.1747791954)53:0.0437790179,Bac-PAW76671.1.Verrucomicrobia.bacterium.Tous-C9LFEB.Vr/7-538:0.2826077675)100:0.3467024643)73:0.0357680954,((Bac-HGY82950.1.Armatimonadetes.bacterium.Am/1-527:0.5875468036,Bac-MBC8420692.1.Desulfobacterales.bacterium.dP/1-490:0.4292580691)99:0.1571554220,((Bac-MBT6273497.1.Chromatiales.bacterium.gP/1-516:0.1739313403,Bac-NKC11563.1.Gammaproteobacteria.bacterium.gP/1-527:0.1369346010)100:0.3615461082,Bac-QNN24000.1.Planctomycetales.bacterium.zrk34.Pl/7-535:0.4125885813)98:0.1050635245)91:0.0678066929)98:0.1599569586)100:0.3643391534)92:0.0774424919)97:0.2318242726)100:0.4136052945)94:0.1771428975)100:0.6209226539);
