# Supplementary material for: Genetics re-establish the utility of 2-methylhopanes as cyanobacterial biomarkers before 750 million years ago
Source: Nat Ecol Evol. 2023 Oct 26;7(12):2045–54. doi: 10.1038/s41559-023-02223-5 (PMC10697835; doi:10.1038/s41559-023-02223-5)
Supplement: Supplementary file 5 — Bayesian HpnP tree data for Supplementary Fig. 2. [file 41559_2023_2223_MOESM5_ESM.zip › Supplementary_Data2_HpnP_Bayesian.tree]

#NEXUS
[ID: 5207499363]
begin taxa;
	dimensions ntax=135;
	taxlabels
		OUT-Bac-ACB76835.1.Opitutus.terrae.PB90-1.V_1-482
		OUT-Bac-KPK23369.1.Dehalococcoidia.bacterium.SG8_51_3.Clf_1-503
		OUT-Bac-GEO99407.1.Methylobacterium.haplocladii.aP_4-523
		OUT-Bac-BAC92182.1.Gloeobacter.violaceus.PCC.7421.Cy_1-497
		OUT-Bac-SDH76973.1.Roseospirillum.parvum.aP_1-509
		OUT-Bac-OQY67521.1.Polyangiaceae.UTPRO1.dP_1-490
		Bac-MBT8341121.1.Desulfatitalea.sp.dP_8-534
		Bac-WP_160174679.1.Archangium.violaceum.dP_1-508
		Bac-QKW93910.1.Vitiosangium.cumulatum.dP_25-543
		Bac-MSP60836.1.Myxococcales.bacterium.dP_1-517
		Bac-MCA9622212.1.Myxococcales.bacterium.dP_1-454
		Bac-MCB9761597.1.Alphaproteobacteria.bacterium.aP_1-523
		Bac-MBL9006391.1.Myxococcales.bacterium.dP_1-528
		Bac-MBK7861364.1.Archangiaceae.bacterium.dP_26-557
		Bac-MBL8951880.1.Myxococcaceae.bacterium.dP_1-529
		Bac-PJN32320.1.Streptomyces.sp.CB02959.Ac_14-543
		Bac-HGY82950.1.Armatimonadetes.bacterium.Am_1-527
		Bac-TQL89443.1.Modestobacter.multiseptatus.Ac_1-527
		Bac-SPE59599.1.Verrucomicrobia.bacterium.Vr_3-533
		Bac-MBI3268233.1.Planctomycetes.bacterium.Pl_3-532
		Bac-TSA00055.1.Nitrospiraceae.bacterium.Nsr_5-535
		Bac-MBA3964629.1.Nitrospirales.bacterium.Nsr_1-493
		Bac-HGX21450.1.Verrucomicrobiales.bacterium.Vr_13-541
		Bac-PAW76671.1.Verrucomicrobia.bacterium.Tous-C9LFEB.Vr_7-538
		Bac-MBT6273497.1.Chromatiales.bacterium.gP_1-516
		Bac-NKC11563.1.Gammaproteobacteria.bacterium.gP_1-527
		Bac-WP_084679110.1.Methylocystis.sp.ATCC.49242.aP_14-538
		Bac-QNN24000.1.Planctomycetales.bacterium.zrk34.Pl_7-535
		Bac-HEG89190.1.Chthonomonadales.bacterium.Am_4-534
		Bac-ELS50862.1.Streptomyces.viridochromogenes.Tue57.Ac_1-519
		Bac-WP_131195151.1.Lichenihabitans.psoromatis.aP_1-528
		Bac-TDR94945.1.Enterovirga.rhinocerotis.aP_1-529
		Bac-WP_137388381.1.Rhodoligotrophos.sp.lm1.aP_1-529
		Bac-KOX52030.1.Streptomyces.purpurogeneiscleroticus.Ac_1-529
		Bac-EHP94134.1.Methylorubrum.extorquens.DSM.13060.aP_1-529
		Bac-KMO15088.1.Methylobacterium.platani.JCM.14648.aP_1-529
		Bac-TMJ01880.1.Alphaproteobacteria.bacterium.aP_1-530
		Bac-TMJ25909.1.Alphaproteobacteria.bacterium.aP_1-475
		Bac-TMJ89761.1.Alphaproteobacteria.bacterium.aP_1-529
		Bac-TMJ92722.1.Alphaproteobacteria.bacterium.aP_1-529
		Bac-MBC8420692.1.Desulfobacterales.bacterium.dP_1-490
		Bac-MBL6852124.1.Alphaproteobacteria.bacterium.aP_4-530
		Bac-QAY96307.1.Methylovirgula.ligni.aP_13-544
		Bac-ACB95082.1.Beijerinckia.indica.subsp.indica.ATCC.9039.aP_1-528
		Bac-WP_020176185.1.Methyloferula.stellata.aP_1-528
		Bac-PZR86523.1.Rhizobiales.bacterium.aP_8-540
		Bac-WP_051953267.1.Methylocapsa.aurea.aP_8-539
		Bac-VFU10023.1.Methylocella.tundrae.aP_17-548
		Bac-RAI41160.1.Rhodoplanes.roseus.aP_1-531
		Bac-EJW10634.1.Rhodovulum.sp.PH10.aP_2-533
		Bac-MBV8683272.1.Caulobacteraceae.bacterium.aP_8-535
		Bac-SFV37105.1.Hyphomicrobium.facile.aP_1-527
		Bac-ACI93786.1.Oligotropha.carboxidovorans.OM5.aP_1-528
		Euk-RKP28291.1.Syncephalis.pseudoplumigaleata.Fg_1-489
		Bac-EKS41943.1.Afipia.broomeae.ATCC.49717.aP_1-489
		Bac-B3QHD1.1.Rhodopseudomonas.palustris.TIE-1.aP_1-527
		Bac-BAL12022.1.Bradyrhizobium.japonicum.USDA.6.aP_16-546
		Bac-TMJ60633.1.Alphaproteobacteria.bacterium.aP_1-528
		Bac-TMK41474.1.Alphaproteobacteria.bacterium.aP_1-528
		Bac-KZD21835.1.Tardiphaga.robiniae.aP_1-527
		Bac-OJY09763.1.Rhizobiales.bacterium.62-47.aP_1-528
		Bac-ODT13692.1.Kaistia.sp.SCN.65-12.aP_1-528
		Bac-ABE63468.1.Nitrobacter.hamburgensis.X14.aP_1-527
		Bac-MBI3827899.1.Planctomycetes.bacterium.Pl_15-545
		Bac-MBC5811327.1.Eremiobacteraeota.bacterium.Em_1-525
		Bac-MBC5798554.1.Eremiobacteraeota.bacterium.Em_1-527
		Bac-MBD5603672.1.Eremiobacteraeota.bacterium.Em_1-490
		Bac-ABF41323.1.Koribacter.versatilis.Ellin345.Ad_1-523
		Bac-QMV17725.1.Granulicella.sp.5B5.Ad_12-537
		Bac-PYN53359.1.Rokubacteria_1-528
		Bac-PYN16994.1.Rokubacteria_1-528
		Bac-OLB10246.1.13_2_20CM_69_10.Rk_1-528
		Bac-OLC13856.1.13_1_40CM_69_27.Rk_1-523
		Bac-PYM55172.1.Rokubacteria.bacterium.Rk_1-528
		Bac-PYM16918.1.Rokubacteria.bacterium.Rk_7-537
		Bac-OGL15523.1.RIFCSPLOWO2_12_FULL_71_22.Rk_19-549
		Bac-OGL07389.1.RIFCSPLOWO2_02_FULL_73_56.Rk_5-535
		Bac-HBH01151.1.Rokubacteria.bacterium.Rk_1-415
		Bac-RPH84949.1.Rokubacteria.bacterium.Rk_1-528
		Bac-PYN05623.1.Rokubacteria_13-543
		Bac-PYN26246.1.Rokubacteria_6-536
		Bac-PYM81698.1.Rokubacteria_6-536
		Bac-TMQ17096.1.Rokubacteria_4-534
		Bac-PYM21880.1.Rokubacteria_4-534
		Bac-APB33887.1.Gloeomargarita.lithophora.Alchichica-D10.Cy_7-537
		Bac-MBF2099020.1.Gloeomargaritaceae.C42_A2020_066.Cy_16-546
		Bac-NHC58238.1.Aphanocapsa.montana.BDHKU210001.Cy_16-547
		Bac-PZD72949.1.Acaryochloris.sp.RCC1774.Cy_13-540
		Bac-ACL44263.1.Cyanothece.sp.PCC.7425.Cy_15-546
		Bac-AFY60158.1.Synechococcus.sp.PCC.6312.Cy_21-552
		Bac-BAC08321.1.Thermosynechococcus.elongatus.BP-1.Cy_16-547
		Bac-ATS19577.1.Synechococcus.lividus.PCC.6715.Cy_7-538
		Bac-ELS00063.1.Gloeocapsa.sp.PCC.73106.Cy_14-534
		Bac-PSB30765.1.Stenomitos.frigidus.ULC18.Cy_15-546
		Bac-KKJ00543.1.Prochlorothrix.hollandica.PCC.9006.Cy_4-535
		Bac-AFZ54274.1.aponinum.PCC.10605.Cy_7-538
		Bac-WP_017295972.1.Geminocystis.herdmanii.Cy_1-521
		Bac-BAC90255.1.Gloeobacter.violaceus.PCC.7421.Cy_8-537
		Bac-AGY59815.1.Gloeobacter.kilaueensis.JS1.Cy_8-534
		Bac-GFE67547.1.Chroococcus.sp.FPU101.Cy_9-534
		Bac-PSF31301.1.Aphanothece.hegewaldii.CCALA.016.Cy_9-534
		Bac-KGF73531.1.Neosynechococcus.sphagnicola.sy1.Cy_15-546
		Bac-ADN15936.1.Gloeothece.verrucosa.PCC.7822.Cy_8-539
		Bac-NDJ19944.1.Myxacorys.almedinensis.A.Cy_20-543
		Bac-BAY53888.1.Leptolyngbya.boryana.NIES-2135.Cy_15-538
		Bac-GAP98132.1.Leptolyngbya.sp.NIES-2104.Cy_10-535
		Bac-MBE9011789.1_MBE9012794.1.Pseudanabaenaceae.LEGE.13415.Cy_8-523
		Bac-GJD23579.1.Rivularia.sp.IAM.M-261.Cy_20-544
		Bac-BAZ38251.1.Calothrix.sp.NIES-4101.Cy_22-551
		Bac-OEJ75767.1.Desertifilum.sp.IPPAS.B-1220.Cy_11-537
		Bac-OLP20415.1.Leptolyngbya.sp.hensonii.Cy_13-544
		Bac-OKH30721.1.Phormidium.ambiguum.IAM.M-71.Cy_15-545
		Bac-MBD2183846.1.Planktothrix.sp.FACHB-1375.Cy_15-546
		Bac-NEP12096.1.Symploca.sp.SIO2C1.Cy_16-546
		Bac-MBD0343778.1.Coleofasciculus.sp.Co-bin14.Cy_15-546
		Bac-AFZ21566.1.Microcoleus.sp.PCC.7113.Cy_15-545
		Bac-KYC41432.1.Scytonema.hofmannii.PCC.7110.Cy_9-540
		Bac-KIF33251.1.Hassallia.byssoidea.VB512170.Cy_20-549
		Bac-MBW4446857.1.Spirirestis.rafaelensis.WJT71-NPBG6.Cy_20-551
		Bac-ACC80996.1.Nostoc.punctiforme.PCC.73102.Cy_22-551
		Bac-MBW4674170.1.Desmonostoc.geniculatum.HA4340-LM1.Cy_21-550
		Bac-BAY17779.1.Anabaenopsis.circularis.NIES-21.Cy_22-547
		Bac-2909926281.Aulosira.sp.FACHB-615.Cy_22-547
		Bac-MBD2479428.1.Anabaena.sp.FACHB-83.Cy_22-547
		Bac-NMF61628.1.Brasilonema.octagenarum.UFV-OR1.Cy_6-535
		Bac-PMB11794.1.Fischerella.thermalis.CCMEE.5273.Cy_7-536
		Bac-RUR74466.1.Chlorogloeopsis.fritschii.PCC.6912.Cy_22-551
		Bac-MBD2770750.1.Iningainema.sp.BLCCT55.Cy_15-544
		Bac-WP_026082583.1.Mastigocladopsis.repens.Cy_17-543
		Bac-KAB8315291.1.Tolypothrix.campylonemoides.VB511288.Cy_10-539
		Bac-MBD2577928.1.Oscillatoria.sp.FACHB-1406.Cy_15-539
		Bac-NET88677.1.Kamptonema.sp.SIO1D9.Cy_15-546
		Bac-WP_037261218.1.Rhodospirillales.bacterium.URHD0088.aP_1-526
		Bac-WP_119283479.1.Rhodospirillaceae.bacterium.SYSU.D60006.aP_1-528
		Bac-TMJ66326.1.Alphaproteobacteria.bacterium.aP_1-525
		;
end;
begin trees;
	translate
		1	OUT-Bac-ACB76835.1.Opitutus.terrae.PB90-1.V_1-482,
		2	OUT-Bac-KPK23369.1.Dehalococcoidia.bacterium.SG8_51_3.Clf_1-503,
		3	OUT-Bac-GEO99407.1.Methylobacterium.haplocladii.aP_4-523,
		4	OUT-Bac-BAC92182.1.Gloeobacter.violaceus.PCC.7421.Cy_1-497,
		5	OUT-Bac-SDH76973.1.Roseospirillum.parvum.aP_1-509,
		6	OUT-Bac-OQY67521.1.Polyangiaceae.UTPRO1.dP_1-490,
		7	Bac-MBT8341121.1.Desulfatitalea.sp.dP_8-534,
		8	Bac-WP_160174679.1.Archangium.violaceum.dP_1-508,
		9	Bac-QKW93910.1.Vitiosangium.cumulatum.dP_25-543,
		10	Bac-MSP60836.1.Myxococcales.bacterium.dP_1-517,
		11	Bac-MCA9622212.1.Myxococcales.bacterium.dP_1-454,
		12	Bac-MCB9761597.1.Alphaproteobacteria.bacterium.aP_1-523,
		13	Bac-MBL9006391.1.Myxococcales.bacterium.dP_1-528,
		14	Bac-MBK7861364.1.Archangiaceae.bacterium.dP_26-557,
		15	Bac-MBL8951880.1.Myxococcaceae.bacterium.dP_1-529,
		16	Bac-PJN32320.1.Streptomyces.sp.CB02959.Ac_14-543,
		17	Bac-HGY82950.1.Armatimonadetes.bacterium.Am_1-527,
		18	Bac-TQL89443.1.Modestobacter.multiseptatus.Ac_1-527,
		19	Bac-SPE59599.1.Verrucomicrobia.bacterium.Vr_3-533,
		20	Bac-MBI3268233.1.Planctomycetes.bacterium.Pl_3-532,
		21	Bac-TSA00055.1.Nitrospiraceae.bacterium.Nsr_5-535,
		22	Bac-MBA3964629.1.Nitrospirales.bacterium.Nsr_1-493,
		23	Bac-HGX21450.1.Verrucomicrobiales.bacterium.Vr_13-541,
		24	Bac-PAW76671.1.Verrucomicrobia.bacterium.Tous-C9LFEB.Vr_7-538,
		25	Bac-MBT6273497.1.Chromatiales.bacterium.gP_1-516,
		26	Bac-NKC11563.1.Gammaproteobacteria.bacterium.gP_1-527,
		27	Bac-WP_084679110.1.Methylocystis.sp.ATCC.49242.aP_14-538,
		28	Bac-QNN24000.1.Planctomycetales.bacterium.zrk34.Pl_7-535,
		29	Bac-HEG89190.1.Chthonomonadales.bacterium.Am_4-534,
		30	Bac-ELS50862.1.Streptomyces.viridochromogenes.Tue57.Ac_1-519,
		31	Bac-WP_131195151.1.Lichenihabitans.psoromatis.aP_1-528,
		32	Bac-TDR94945.1.Enterovirga.rhinocerotis.aP_1-529,
		33	Bac-WP_137388381.1.Rhodoligotrophos.sp.lm1.aP_1-529,
		34	Bac-KOX52030.1.Streptomyces.purpurogeneiscleroticus.Ac_1-529,
		35	Bac-EHP94134.1.Methylorubrum.extorquens.DSM.13060.aP_1-529,
		36	Bac-KMO15088.1.Methylobacterium.platani.JCM.14648.aP_1-529,
		37	Bac-TMJ01880.1.Alphaproteobacteria.bacterium.aP_1-530,
		38	Bac-TMJ25909.1.Alphaproteobacteria.bacterium.aP_1-475,
		39	Bac-TMJ89761.1.Alphaproteobacteria.bacterium.aP_1-529,
		40	Bac-TMJ92722.1.Alphaproteobacteria.bacterium.aP_1-529,
		41	Bac-MBC8420692.1.Desulfobacterales.bacterium.dP_1-490,
		42	Bac-MBL6852124.1.Alphaproteobacteria.bacterium.aP_4-530,
		43	Bac-QAY96307.1.Methylovirgula.ligni.aP_13-544,
		44	Bac-ACB95082.1.Beijerinckia.indica.subsp.indica.ATCC.9039.aP_1-528,
		45	Bac-WP_020176185.1.Methyloferula.stellata.aP_1-528,
		46	Bac-PZR86523.1.Rhizobiales.bacterium.aP_8-540,
		47	Bac-WP_051953267.1.Methylocapsa.aurea.aP_8-539,
		48	Bac-VFU10023.1.Methylocella.tundrae.aP_17-548,
		49	Bac-RAI41160.1.Rhodoplanes.roseus.aP_1-531,
		50	Bac-EJW10634.1.Rhodovulum.sp.PH10.aP_2-533,
		51	Bac-MBV8683272.1.Caulobacteraceae.bacterium.aP_8-535,
		52	Bac-SFV37105.1.Hyphomicrobium.facile.aP_1-527,
		53	Bac-ACI93786.1.Oligotropha.carboxidovorans.OM5.aP_1-528,
		54	Euk-RKP28291.1.Syncephalis.pseudoplumigaleata.Fg_1-489,
		55	Bac-EKS41943.1.Afipia.broomeae.ATCC.49717.aP_1-489,
		56	Bac-B3QHD1.1.Rhodopseudomonas.palustris.TIE-1.aP_1-527,
		57	Bac-BAL12022.1.Bradyrhizobium.japonicum.USDA.6.aP_16-546,
		58	Bac-TMJ60633.1.Alphaproteobacteria.bacterium.aP_1-528,
		59	Bac-TMK41474.1.Alphaproteobacteria.bacterium.aP_1-528,
		60	Bac-KZD21835.1.Tardiphaga.robiniae.aP_1-527,
		61	Bac-OJY09763.1.Rhizobiales.bacterium.62-47.aP_1-528,
		62	Bac-ODT13692.1.Kaistia.sp.SCN.65-12.aP_1-528,
		63	Bac-ABE63468.1.Nitrobacter.hamburgensis.X14.aP_1-527,
		64	Bac-MBI3827899.1.Planctomycetes.bacterium.Pl_15-545,
		65	Bac-MBC5811327.1.Eremiobacteraeota.bacterium.Em_1-525,
		66	Bac-MBC5798554.1.Eremiobacteraeota.bacterium.Em_1-527,
		67	Bac-MBD5603672.1.Eremiobacteraeota.bacterium.Em_1-490,
		68	Bac-ABF41323.1.Koribacter.versatilis.Ellin345.Ad_1-523,
		69	Bac-QMV17725.1.Granulicella.sp.5B5.Ad_12-537,
		70	Bac-PYN53359.1.Rokubacteria_1-528,
		71	Bac-PYN16994.1.Rokubacteria_1-528,
		72	Bac-OLB10246.1.13_2_20CM_69_10.Rk_1-528,
		73	Bac-OLC13856.1.13_1_40CM_69_27.Rk_1-523,
		74	Bac-PYM55172.1.Rokubacteria.bacterium.Rk_1-528,
		75	Bac-PYM16918.1.Rokubacteria.bacterium.Rk_7-537,
		76	Bac-OGL15523.1.RIFCSPLOWO2_12_FULL_71_22.Rk_19-549,
		77	Bac-OGL07389.1.RIFCSPLOWO2_02_FULL_73_56.Rk_5-535,
		78	Bac-HBH01151.1.Rokubacteria.bacterium.Rk_1-415,
		79	Bac-RPH84949.1.Rokubacteria.bacterium.Rk_1-528,
		80	Bac-PYN05623.1.Rokubacteria_13-543,
		81	Bac-PYN26246.1.Rokubacteria_6-536,
		82	Bac-PYM81698.1.Rokubacteria_6-536,
		83	Bac-TMQ17096.1.Rokubacteria_4-534,
		84	Bac-PYM21880.1.Rokubacteria_4-534,
		85	Bac-APB33887.1.Gloeomargarita.lithophora.Alchichica-D10.Cy_7-537,
		86	Bac-MBF2099020.1.Gloeomargaritaceae.C42_A2020_066.Cy_16-546,
		87	Bac-NHC58238.1.Aphanocapsa.montana.BDHKU210001.Cy_16-547,
		88	Bac-PZD72949.1.Acaryochloris.sp.RCC1774.Cy_13-540,
		89	Bac-ACL44263.1.Cyanothece.sp.PCC.7425.Cy_15-546,
		90	Bac-AFY60158.1.Synechococcus.sp.PCC.6312.Cy_21-552,
		91	Bac-BAC08321.1.Thermosynechococcus.elongatus.BP-1.Cy_16-547,
		92	Bac-ATS19577.1.Synechococcus.lividus.PCC.6715.Cy_7-538,
		93	Bac-ELS00063.1.Gloeocapsa.sp.PCC.73106.Cy_14-534,
		94	Bac-PSB30765.1.Stenomitos.frigidus.ULC18.Cy_15-546,
		95	Bac-KKJ00543.1.Prochlorothrix.hollandica.PCC.9006.Cy_4-535,
		96	Bac-AFZ54274.1.aponinum.PCC.10605.Cy_7-538,
		97	Bac-WP_017295972.1.Geminocystis.herdmanii.Cy_1-521,
		98	Bac-BAC90255.1.Gloeobacter.violaceus.PCC.7421.Cy_8-537,
		99	Bac-AGY59815.1.Gloeobacter.kilaueensis.JS1.Cy_8-534,
		100	Bac-GFE67547.1.Chroococcus.sp.FPU101.Cy_9-534,
		101	Bac-PSF31301.1.Aphanothece.hegewaldii.CCALA.016.Cy_9-534,
		102	Bac-KGF73531.1.Neosynechococcus.sphagnicola.sy1.Cy_15-546,
		103	Bac-ADN15936.1.Gloeothece.verrucosa.PCC.7822.Cy_8-539,
		104	Bac-NDJ19944.1.Myxacorys.almedinensis.A.Cy_20-543,
		105	Bac-BAY53888.1.Leptolyngbya.boryana.NIES-2135.Cy_15-538,
		106	Bac-GAP98132.1.Leptolyngbya.sp.NIES-2104.Cy_10-535,
		107	Bac-MBE9011789.1_MBE9012794.1.Pseudanabaenaceae.LEGE.13415.Cy_8-523,
		108	Bac-GJD23579.1.Rivularia.sp.IAM.M-261.Cy_20-544,
		109	Bac-BAZ38251.1.Calothrix.sp.NIES-4101.Cy_22-551,
		110	Bac-OEJ75767.1.Desertifilum.sp.IPPAS.B-1220.Cy_11-537,
		111	Bac-OLP20415.1.Leptolyngbya.sp.hensonii.Cy_13-544,
		112	Bac-OKH30721.1.Phormidium.ambiguum.IAM.M-71.Cy_15-545,
		113	Bac-MBD2183846.1.Planktothrix.sp.FACHB-1375.Cy_15-546,
		114	Bac-NEP12096.1.Symploca.sp.SIO2C1.Cy_16-546,
		115	Bac-MBD0343778.1.Coleofasciculus.sp.Co-bin14.Cy_15-546,
		116	Bac-AFZ21566.1.Microcoleus.sp.PCC.7113.Cy_15-545,
		117	Bac-KYC41432.1.Scytonema.hofmannii.PCC.7110.Cy_9-540,
		118	Bac-KIF33251.1.Hassallia.byssoidea.VB512170.Cy_20-549,
		119	Bac-MBW4446857.1.Spirirestis.rafaelensis.WJT71-NPBG6.Cy_20-551,
		120	Bac-ACC80996.1.Nostoc.punctiforme.PCC.73102.Cy_22-551,
		121	Bac-MBW4674170.1.Desmonostoc.geniculatum.HA4340-LM1.Cy_21-550,
		122	Bac-BAY17779.1.Anabaenopsis.circularis.NIES-21.Cy_22-547,
		123	Bac-2909926281.Aulosira.sp.FACHB-615.Cy_22-547,
		124	Bac-MBD2479428.1.Anabaena.sp.FACHB-83.Cy_22-547,
		125	Bac-NMF61628.1.Brasilonema.octagenarum.UFV-OR1.Cy_6-535,
		126	Bac-PMB11794.1.Fischerella.thermalis.CCMEE.5273.Cy_7-536,
		127	Bac-RUR74466.1.Chlorogloeopsis.fritschii.PCC.6912.Cy_22-551,
		128	Bac-MBD2770750.1.Iningainema.sp.BLCCT55.Cy_15-544,
		129	Bac-WP_026082583.1.Mastigocladopsis.repens.Cy_17-543,
		130	Bac-KAB8315291.1.Tolypothrix.campylonemoides.VB511288.Cy_10-539,
		131	Bac-MBD2577928.1.Oscillatoria.sp.FACHB-1406.Cy_15-539,
		132	Bac-NET88677.1.Kamptonema.sp.SIO1D9.Cy_15-546,
		133	Bac-WP_037261218.1.Rhodospirillales.bacterium.URHD0088.aP_1-526,
		134	Bac-WP_119283479.1.Rhodospirillaceae.bacterium.SYSU.D60006.aP_1-528,
		135	Bac-TMJ66326.1.Alphaproteobacteria.bacterium.aP_1-525
		;
tree con_50_majrule = [&U] (1[&prob=1.00000000e+00,prob_stddev=0.00000000e+00,prob_range={1.00000000e+00,1.00000000e+00},prob(percent)="100",prob+-sd="100+-0"]:8.249656e-01[&length_mean=8.29954238e-01,length_median=8.24965600e-01,length_95%HPD={6.32353600e-01,1.03899700e+00}],2[&prob=1.00000000e+00,prob_stddev=0.00000000e+00,prob_range={1.00000000e+00,1.00000000e+00},prob(percent)="100",prob+-sd=…
end;
