# Supplementary material for: Genetics re-establish the utility of 2-methylhopanes as cyanobacterial biomarkers before 750 million years ago
Source: Nat Ecol Evol. 2023 Oct 26;7(12):2045–54. doi: 10.1038/s41559-023-02223-5 (PMC10697835; doi:10.1038/s41559-023-02223-5)
Supplement: Supplementary file 6 — Maximum likelihood HpnP-like protein tree data for Supplementary Fig. 3. [file 41559_2023_2223_MOESM6_ESM.zip]

Archive with 1 entries (1 files):
- Supplementary_Data3_HpnP_like.tree
