# Supplementary material for: Genetics re-establish the utility of 2-methylhopanes as cyanobacterial biomarkers before 750 million years ago
Source: Nat Ecol Evol. 2023 Oct 26;7(12):2045–54. doi: 10.1038/s41559-023-02223-5 (PMC10697835; doi:10.1038/s41559-023-02223-5)
Supplement: Supplementary file 6 — Maximum likelihood HpnP-like protein tree data for Supplementary Fig. 3. [file 41559_2023_2223_MOESM6_ESM.zip › Supplementary_Data3_HpnP_like.tree]

(Bac-WP_160174679.1.Archangium.violaceum.dP/1-504:1.3663431167,((Bac-MSP60836.1.Myxococcales.bacterium.dP/6-522:0.5408205073,Bac-MCA9622212.1.Myxococcales.bacterium.dP/4-456:0.4835189777)100:0.3970452590,((((HpnP-Bac-PAW76671.1.Verrucomicrobia.bacterium.Tous-C9LFEB.Vr/20-535:0.2764255004,(HpnP-Bac-TSA00055.1.Nitrospiraceae.bacterium.Nsr/18-532:0.2239783273,HpnP-Bac-MBI3268233.1.Planctomycetes.bacterium.Pl/15-529:0.1912022921)100:0.1537902554)98:0.0644324177,HpnP-Bac-HGX21450.1.Verrucomicrobiales.bacterium.Vr/26-538:0.3163652753)100:0.2506519474,((((HpnP-Bac-HGY82950.1.Armatimonadetes.bacterium.Am/13-524:0.5083728471,HpnP-Bac-MBC8420692.1.Desulfobacterales.bacterium.dP/1-490:0.3491975158)99:0.1375824677,(HpnP-Bac-QNN24000.1.Planctomycetales.bacterium.zrk34.Pl/20-532:0.3468193273,HpnP-Bac-MBT6273497.1.Chromatiales.bacterium.gP/13-517:0.4773117628)98:0.0909414545)94:0.0778897312,((((HpnP-Bac-ACB95082.1.Beijerinckia.indica.subsp.indica.ATCC.9039.aP/10-525:0.3730739675,(HpnP-Bac-MBV8683272.1.Caulobacteraceae.bacterium.aP/21-532:0.3200572211,(HpnP-Bac-B3QHD1.1.Rhodopseudomonas.palustris.TIE-1.aP/10-524:0.1931257855,HpnP-Bac-ABE63468.1.Nitrobacter.hamburgensis.X14.aP/10-524:0.1784049397)100:0.1165610915)78:0.0673741063)100:0.1308069724,((HpnP-Bac-WP_137388381.1.Rhodoligotrophos.sp.lm1.aP/11-525:0.1881648130,HpnP-Bac-KMO15088.1.Methylobacterium.platani.JCM.14648.aP/11-525:0.2162229914)100:0.2362821642,HpnP-Bac-WP_119283479.1.Rhodospirillaceae.bacterium.SYSU.D60006.aP/11-525:0.3247419867)84:0.0476580848)88:0.0441941323,((HpnP-Bac-MBC5811327.1.Eremiobacteraeota.bacterium.Em/10-524:0.1432638843,HpnP-Bac-MBC5798554.1.Eremiobacteraeota.bacterium.Em/10-524:0.1605935190)100:0.1117308936,(HpnP-Bac-ABF41323.1.Koribacter.versatilis.Ellin345.Ad/10-523:0.1840121204,HpnP-Bac-QMV17725.1.Granulicella.sp.5B5.Ad/25-538:0.2138625295)100:0.1469796159)100:0.0975673701)89:0.0344405323,((HpnP-Bac-PYM55172.1.Rokubacteria.bacterium.Rk/11-525:0.2070820456,((HpnP-Bac-OGL15523.1.RIFCSPLOWO2_12_FULL_71_22.Rk/32-546:0.2340540784,HpnP-Bac-PYM81698.1.Rokubacteria/19-533:0.1349538500)49:0.0337604752,HpnP-Bac-PYM21880.1.Rokubacteria/17-531:0.1417830496)92:0.0628027398)100:0.2576062508,(((HpnP-Bac-PZD72949.1.Acaryochloris.sp.RCC1774.Cy/26-540:0.2497008120,(HpnP-Bac-MBD2183846.1.Planktothrix.sp.FACHB-1375.Cy/28-543:0.1298143085,(HpnP-Bac-PMB11794.1.Fischerella.thermalis.CCMEE.5273.Cy/20-535:0.0795263223,HpnP-Bac-KAB8315291.1.Tolypothrix.campylonemoides.VB511288.Cy/23-538:0.0550570633)100:0.0465301850)99:0.0500998973)99:0.0467886789,HpnP-Bac-BAC90255.1.Gloeobacter.violaceus.PCC.7421.Cy/21-537:0.1508465076)89:0.0422997434,HpnP-Bac-APB33887.1.Gloeomargarita.lithophora.Alchichica-D10.Cy/19-534:0.2134911030)100:0.0956957218)60:0.0478875705)80:0.0806878597)44:0.0404638466,((HpnP-Bac-TQL89443.1.Modestobacter.multiseptatus.Ac/12-525:0.4057264779,HpnP-Bac-ELS50862.1.Streptomyces.viridochromogenes.Tue57.Ac/5-517:0.4250149268)96:0.1098394360,(HpnP-Bac-HEG89190.1.Chthonomonadales.bacterium.Am/17-531:0.3289500588,HpnP-Bac-MBI3827899.1.Planctomycetes.bacterium.Pl/27-542:0.3434360912)36:0.0631944922)99:0.1112153551)81:0.0613680552)99:0.1381974126,((Bac-MBL9006391.1.Myxococcales.bacterium.dP/10-525:0.4908663897,Bac-MCB9761597.1.Alphaproteobacteria.bacterium.aP/4-519:0.4599197016)98:0.1238374671,Bac-MBK7861364.1.Archangiaceae.bacterium.dP/47-562:0.3783204435)100:0.1397558327)100:0.2821714060)92:0.0920781280,(Bac-MBT8341121.1.Desulfatitalea.sp.dP/21-534:1.2746693976,(((((Bac-RJP20230.1.Omnitrophica.bacterium.Om/1-496:0.7828178732,((CPR-OGY76652.1.Jacksonbacteria.RIFOXYA2_FULL_43_12.Pc/4-522:0.7979893881,Bac-MAF08969.1.Poribacteria.bacterium.Por/4-516:0.5658098469)100:0.2657068002,(Bac-OHD66765.1.RBG_13_51_14.Sp/1-506:0.5439242171,Bac-TVR60064.1.Spirochaetaceae.bacterium.Sp/7-519:0.6110710219)100:0.1243419787)98:0.0542606959)99:0.0475610552,(((((((Bac-AKI98022.1.Kosmotoga.pacifica.Tg/2-512:0.6039325342,(Bac-APF18169.1.Caldithrix.abyssi.DSM.13497.Cld/1-492:0.5011181050,Bac-AFN74368.1.Melioribacter.roseus.P3M-2.Ig/1-493:0.4751236395)95:0.1262104846)78:0.0664780473,Bac-KPK23369.1.Dehalococcoidia.bacterium.SG8_51_3.Clf/1-506:0.3516787137)33:0.0475254494,(((Bac-SHJ19194.1.Tangfeifania.diversioriginum.Bc/1-495:0.4754234856,Bac-TCO07273.1.Natronoflexus.pectinivorans.Bc/1-494:0.4745701461)91:0.1073957024,((((Bac-ORC35385.1.Marispirochaeta.aestuarii.Sp/1-495:0.5056333304,Bac-ACM19099.1.Geobacter.daltonii.FRC-32.dP/1-497:0.4357820820)63:0.0513312884,((Bac-KMY67713.1.Desulfocarbo.indianensis.dP/1-500:0.5163996524,(Bac-RKY25215.1.Planctomycetes.bacterium.Pl/1-504:0.2320906390,Bac-OIP69174.1.CG2_30_33_13.Atr/1-492:0.2465765693)97:0.0364650004)90:0.0433457744,Bac-OGU82855.1.RIFOXYA12_FULL_38_9.Ig/1-493:0.3757571464)56:0.0352478817)82:0.0510715904,Bac-BAH07335.1.Clostridium.kluyveri.NBRC.12016.Fm/13-505:0.4526649831)65:0.0259871912,(CPR-OGZ37769.1.Portnoybacteria.RIFCSPHIGHO2_12_FULL_40_11.Pc/1-497:0.3909983089,Bac-AFV10652.1.Thermacetogenium.phaeum.DSM.12270.Fm/1-504:0.3019083330)100:0.1385972341)42:0.0183058465)56:0.0459784081,(Bac-BAJ63583.1.Anaerolinea.thermophila.UNI-1.Clf/4-502:0.4817955851,(Bac-GAT34517.1.Terrimicrobium.sacchariphilum.V/2-493:0.5013877305,(Bac-HCE45540.1.Lentisphaeria.bacterium.Le/1-494:0.2545388782,Bac-PLX84560.1.Desulfuromonas.sp.dP/1-493:0.3434274855)68:0.0218388274)95:0.0647467557)100:0.1533034047)65:0.0309312505)75:0.0448927576,CPR-PIV43218.1.Nealsonbacteria.CG02_land_8_20_14_3_00_40_11.Pc/1-496:0.4591115894)94:0.0596880018,Bac-OGI23256.1.RIFOXYA2_FULL_32_9.Ml/1-491:0.4891893678)99:0.0733507870,(Bac-ACB76835.1.Opitutus.terrae.PB90-1.V/1-490:0.6043100459,Bac-SMC17835.1.Desulfacinum.hydrothermale.DSM.13146.dP/1-496:0.5622748568)83:0.1067046571)83:0.0770336042,(CPR-OHA56371.1.Veblenbacteria.RIFOXYC2_FULL_42_11.Pc/1-493:0.5728196646,(Bac-EFL51516.1.Desulfovibrio.fructosivorans.JJ.dP/1-508:0.4010798403,Arc-PIZ51260.1.Woesearchaeota.CG_4_10_14_0_2_um_filter_33_13.DPN/1-495:0.3029944519)100:0.1014606751)99:0.1430286268)100:0.2261651754)99:0.1340607460,(Bac-ABC82665.1.Anaeromyxobacter.dehalogenans.2CP-C.dP/20-533:0.5418603120,Bac-SFF46419.1.Nannocystis.exedens.dP/1-508:0.4546153662)100:0.6234376730)98:0.0817171330,((((Bac-RMF56532.1.Calditrichaeota.bacterium.Cld/1-518:0.9816349151,(Bac-OGW30902.1.GWF2_44_13.Nsr/1-494:0.8620639344,((OUT-Bac-SCY70759.1.Alkaliphilus.peptidifermentans.DSM.18978.Fm/2-420:1.1430614288,(OUT-Bac-ABC19148.1.Moorella.thermoacetica.ATCC.39073.Fm/1-444:0.7912829357,(OUT-Bac-MSU02402.1.Tissierella.sp.DSM.105185.Fm/29-448:0.9800184464,OUT-Bac-SFU30048.1.Alicyclobacillus.macrosporangiidus.Fm/10-455:0.8485595285)100:0.5137807432)68:0.1857679370)95:0.1090648412,(OUT-Bac-CEO88600.1.Syntrophaceticus.schinkii.Fm/1-500:0.9684286882,OUT-Bac-SHI16752.1.Sporanaerobacter.acetigenes.DSM.13106.Fm/1-463:1.4086458311)100:0.5407714052)100:0.6168317109)58:0.1173757702)91:0.1373625178,Bac-OQY67521.1.Polyangiaceae.UTPRO1.dP/1-507:0.7461000723)90:0.1105471484,(Bac-ANN59464.1.Mesorhizobium.loti.NZP2037.aP/1-439:0.7938251913,((Bac-RQW82611.1.Methylococcus.sp.gP/2-510:0.7824102731,Bac-SRX92462.1.Mycobacterium.shimoidei.Ac/3-509:0.4359676389)68:0.0900185182,Bac-WP_020175849.1.Methyloferula.stellata.aP/2-507:0.5378060968)100:0.3600670022)100:0.2278345685)97:0.1458985767,(Bac-SDH76973.1.Roseospirillum.parvum.aP/1-516:0.5081367337,(Bac-RMD88909.1.Calditrichaeota.bacterium.Cld/1-518:0.4395914600,Bac-BAV34144.1.Sulfuricaulis.limicola.gP/1-512:0.4861392637)83:0.0780760979)100:0.6142441376)100:0.3270584399)87:0.1033079771,((Bac-AFM25814.1.Desulfomonile.tiedjei.DSM.6799.dP/1-508:0.7294640443,((Bac-KYG75634.1.Roseivirga.spongicola.Bc/1-515:0.6063865063,((((Bac-CAE20348.1.Prochlorococcus.marinus.str.MIT.9313.Cy/1-516:0.4047201028,Bac-BAL32516.1.Synechocystis.sp.PCC.6803.substr.PCC-N.Cy/1-512:0.2209301827)100:0.0890352882,Bac-APB34267.1.Gloeomargarita.lithophora.Alchichica-D10.Cy/1-518:0.3530089434)55:0.0553947741,Bac-WP_072620074.1.Spirulina.major.Cy/1-516:0.3262625913)50:0.0494322781,Bac-KYC38240.1.Scytonema.hofmannii.PCC.7110.Cy/1-512:0.2683630674)84:0.0468383706)93:0.0560525727,(Bac-ABD03300.1.Synechococcus.sp.JA-2-3B_a_2-13.Cy/1-510:0.4880646702,Bac-BAC92182.1.Gloeobacter.violaceus.PCC.7421.Cy/1-509:0.3254992992)100:0.0944252265)100:0.2468026503)100:0.2892627812,((Bac-KAA1259006.1.Rubripirellula.obstinata.Pl/26-537:0.7302314671,(Bac-RAI44843.1.Rhodoplanes.roseus.aP/1-509:0.5862155912,Bac-GEO99407.1.Methylobacterium.haplocladii.aP/17-531:0.5015026491)100:0.1802444217)75:0.0923571504,Bac-SPE51253.1.Verrucomicrobia.bacterium.V/1-511:0.7137082362)100:0.2741781496)99:0.1582240448)100:0.3637711940)99:0.2126521197);
