# Supplementary material for: Genetics re-establish the utility of 2-methylhopanes as cyanobacterial biomarkers before 750 million years ago
Source: Nat Ecol Evol. 2023 Oct 26;7(12):2045–54. doi: 10.1038/s41559-023-02223-5 (PMC10697835; doi:10.1038/s41559-023-02223-5)
Supplement: Supplementary file 7 — Multiple sequence alignment data for Supplementary Fig. 1. [file 41559_2023_2223_MOESM7_ESM.zip › Supplementary_Data4_HpnP_MSA.fasta]

>OUT-Bac-ACB76835.1.Opitutus.terrae.PB90-1.V/1-482
-------------MNILLVSPQTPDTFWSFKHVLRFVSK-KAAFPPLGLLTIAAMLPRDWKLRLVDLNVERL
RDELLREADYVLIGAMLVHQESVHEIVARCAALGKRVIGGGPLFTTGHEKFPEIAHFVLGEAEEIMPQLVAD
LVSGDLQPS----YQAPRFPTITQTPVPRWDLINVRHYVTMAAQFSRGCPFDCEFCDIIVMNGRVPRTKTPA
QFVEELEVLR-RHGWRDMVFVVDDNFIGDKRRTRALLEALIEWRRRTNPKMGFFTEASVNLADDPELCALMV
AAGFTKVFVGIETPSADALEECHKVQNRNRDLVSAVHTLQHAGLEVMGGFIVGFDSDLSDIFKRQFDFIQRS
GVAIAMVGLLTALPRTKLWMRLKREGRLAES--TTQAELNFVLSREYLQQGYRELMHRLYRPRDYYAR----
-IRTFLRNYQPKGPRLRLSRADLV----AFLKSLWLLGVWHRGRIGYWRLFWGTVKPTKFRFALELAIMGYH
FRRVAR--------------AL--------
>OUT-Bac-KPK23369.1.Dehalococcoidia.bacterium.SG8_51_3.Clf/1-503
-------------MKILLVYPQYPDTFWSFRYALKFISK-KASFPPLGLLTVAAMLPESWEKKLVDMNVSQL
TDEDIRWADFVFISAMVVQADSVKQVVKRCQNLGTKTVAGGPLFTTGHRRFRGVDHLVLGEAEVTLPLFIQD
LAEG--KPQ--RVYSSKARPEIWETPIPLWSLINKKQYSSMSLQYSRGCPFNCEFCDIIILNGHRPRTKSGE
QVIAELEALY-NSGWRSGVFFVDDNFIGNKKKLKEILPVVIEWQKDRKYPFALSTEASINLADDDALMQMMV
AAGFDRVFVGIETPNEESLAECDKAQNRNRDLVASVKKIQNYGLEVQGGFIVGFDSDPLSIFKRQIDFIQKS
GIVTAMVGLLNAPPGTRLYQRLKKENRLAFT--GNDISLNFIMNSAILINGYKYILATIYSPKQYYER----
-VKAFLKEYRPSKKNKLRSWEVAA-----FLRSIWVLGFREKGRKYYWRLFLLTMKPRKLPISITMSVYGYH
FRKVMEKYVKAPIGNSLGNGVIKKADNRRI
>OUT-Bac-GEO99407.1.Methylobacterium.haplocladii.aP/4-523
GLPELSAVETGPATRVLLVFPKFNPNFWSFKEPCELQGN-KTSTPPLGLITVAAMLPAHWHVRLIDRNAQEL
SEADLDAADVVFTGGMLPQEPDAIKVIRMCKARGVPVCVGGPAPTSSPQYYEEADFQVLGEAESVIDEFIAA
WERGDRSGR----FVAPRQADVTKTPVPRYDLLDFSNYLYIGLQYSRGCPFTCEFCDIIELYGRKPRTKAAP
QVLAELQRLY-DLGYRGHVDFVDDNLIGNKKAVKLFLPELIKWQEAHGYPFQFSTEASLNLSDDQDLLNLMR
MANFFVVFVGIETPDTDTLNQTQKKQNTRRSIAESVHRIYAAGIFVTAGFIVGFDSEKGSVAQAMAECVRDT
AIPSAMVGLLTALPNTQLQRRLEREGRLSTE--TCTAGLNYVRPRREILEDYRRVLAEVYDPRVFFER----
--VRFVGALNRPFAAAKPSWPKIFRDLRSLGRICWRMTLRRPEAGHFWGTFFLILRPRALEAAIMNMVLYLH
LYPFSHELDRRIADGTHFDPPVMPANTQES
>OUT-Bac-BAC92182.1.Gloeobacter.violaceus.PCC.7421.Cy/1-497
-------------MNVLLFSPIFPKTFWSFERVLKLIGR-KVLLPPLGLVTVAAMLPQEWNFRLVDRNVRFE
SEADWAWADLAIISAMMVQKDDFLHLIREAVRRGVKVAVGGPYPTSIPELEAGADYLVLDEGELTIPKFLAA
LAGGEGSGV----FRAAEKPDVTLTPVPRFDLLELDAYDSMSVQFSRGCPFQCEFCDIIVLYGRKPRTKTPE
QLLAELQALV-DLGWNRSVFVVDDNFIGNQRNVKLMLKQLAPWMQERGFPFRFTTEASINLAEDDELLELMV
EAGFDSVFLGIETPDEESLTLTQKFQNNRKPLGESCLKITRAGLRLLAGFIIGFDNEKAGAGGRIIRFVEQT
AIPDAMFSMLQALPGTALWSRLEKENRLAMG--TQSTLMNFRRPIEQIAEEYVEAFWELYEPARFMRRYRHA
LDLGMPK-----KRPFKMPDLPELRG---LLKIIWLQGVQRPERVLFWSQLWSLLQPQALGPYLTVCAHGEH
FFEFREEIRGQIRDRTLATAGR--------
>OUT-Bac-SDH76973.1.Roseospirillum.parvum.aP/1-509
-------------MHLLLINPRLPESYWSFDHVLP---GKRAVNPPLGLATLAALCPGDWDIEIVDENVETI
--PLTTTADIVGVCGMGVQLPRQRELLAYYREQGHYVVAGGSYASLCREYTAVADTVVAGEAEYIWKTFCDD
FARGEPKPM----YHETGTVALADSPRPRFDLLKLDLYTNVTLQFSRGCPFRCEFCDIIVMFGRKPRTKSLG
QVERELDELR-RLGARQ-AFFVDDNLIGNPRQAKELLRRLASYQEQHGYRFSFGTEVSLNLAQDEEMLDLLR
AANFGWVFIGIESTDPVSLKETGKTQNLREDPLTAVRRIYAHGIDVLAGFIIGFDNDTPETFERHYRFITEA
GIQSAMVGLLTALPRTPLYERMQREDRLIGDNTGATTNIVPKMTLETLVEGYRALYTRLLTARRLRNKLAYM
PTPIYGSGYSLP-QRLAIIGRLIVRGIAQVPLMIWIIGLSGIERIAAFRTAIARMAAERVSITLSTGLIDRR
IVLASARLLMETPTLRFHAMEPRLLDRLKA
>OUT-Bac-OQY67521.1.Polyangiaceae.UTPRO1.dP/1-490
-------------MKIHLVTPRNPESFWTYDRILPSLGK-RCIFPNLSMPTVAGLTPE-HQVTLCDENV---
EEIDFDVADIVGVTGYIVHKPRMLEIADEFRRRGRFVVIGGPYASLCPELHGRCDVLFVDEAEETWPQFLRD
FASGHWRAE----YRALEKPDLTASPTPRFDLLKVDRYHAMTIQFARGCPFNCEFCDIIVVYGRRPRVKTVP
QVMAEIEECH-RLGAT-QVFLVDDNFIGNKKLAKELLRAIADWSAAHGHPMHFNTEASLNVAQDEELLELLR
AAHFTTIFIGIESPRRASLQESKKTQNMRGDLVENVRKIHEYGIQVQAGMIVGFDHDDESIFEEQLRFIQDA
RIPVSMTGMLQAMPKTALHGRMAKEGRLVGD--SVGDQFVFSLPKTALYKGYRTLIADLYDFRNFRRRLEFI
LNR--GRQVGEGIKVRREEWR-------LLGRIL-RDTVIAASRRAWFTMSWKN--PTRLADAVGFAIVHKG
LYEYMQHLDRHLD------RVIRDIEERAE
>Bac-MBT8341121.1.Desulfatitalea.sp.dP/8-534
PDVWRELRELPVTRKVLFVCPQFPVTYWSWHFSIRDLLGRRSYAPPLDLLTVAAFFPDHWPMRLVDENIHAL
TDEDLAWADVVVTVANRVQMESLERIIHRAHELGKPVVLGGLDPSMRPHYYDTVDYLHAGLIGDATRDLLLA
LAQNAARPAERQVFTVQQELHISDYPPPRYELIDTGEYLAVSLQFAVGCPFKCEFCEVAPYYGRQPRVKTPD
QVLHELDKLY-AMGYRGVVVFVDDNFVGNLSAAKQTIELLLRWQQSHGHPFQFFASASANLAERPDVMDLMS
ACGFFCVFVGIETPNAKDLKAIQKTQNIFTSTLEIVATIQRHGIQVYGAFILGFDTEGADAGDNIVDFVESA
AICTPILSLMTASQGTALYNRLLAEGRLVTQTQGIDSNVVYQKGQTEVFRQYVDTYNRLYDPRAFFRRLRRN
MQTC---KIDDKQYGKSLPFHLRLKALP---RMIWHMGIKPSWRWSFWRVFLFSIANKTFNYFGYMAFMGYH
YIHFSKALSANPPTAELLPTSAQPGSNADS
>Bac-WP_160174679.1.Archangium.violaceum.dP/1-508
--------MPSTRPPAL---PRWKTSLRQF----------KSLSMPLGLMTAINYFPQSWEHRLIDERITPV
CEQDLEWADIVFLSGMYIEARRANEIATHARRWGAISVIGGPGVILNPDLAASFDIVHIGDLGDRTYELVQW
LDANEHPPPWQIRFQTDDTIPMDLQPLPALEKIDTRHYTSAMVQFQKGCPYLCEFCDIIEIFGRVPQSKSPE
RYLRELDLLY-DSGWRGRVTCVSDNFHANPKTAREMLRAIAGWQQRHDYPFQFDTAATLDVADREELLGLYR
DAGFKVLGIGIESSEVDTLLRIQKKQNTRHPVAESIRKINAHGIEVAGSLILGFDTDTRTSGAAQVAFVESA
NIVLIGITMLTALKGTQLYRRMEHEGRLRPEWP----YMHYKLGQDVVQQMFTETVDGLYEPRSMLRRLTYQ
VEHVRPKQRAASRTGLALAWQSLGDAVSITGGLLWKLGVVWEDRSHYWKYIRACARQRDLKSALLSPMAVAR
LLDAVRANRNEASEPRNPAAQAAENTPGET
>Bac-QKW93910.1.Vitiosangium.cumulatum.dP/25-543
PPGERPLPPVSSHKRCLWISPRWKTSLRQF----------KSLSMPLGLMTAINYFPESWEHRLIDERITPV
CEQDLAWANIVFLSGMYIEARRANEIATHARRWGAISVIGGPGVILNPDLAASFDIVHIGDLGDRTYELVQW
LDTNDHPPPWQIRFQTDDTIPMDLQPLPALEKIDARHYTSAMVQFQKGCPFLCEFCDIIEIFGRVPQSKSPE
RYLRELDLLY-DTGWRGRVTCVADNFHANPKTAREMLRAIAGWQQRHGYPFQFDTAATLDVADREELLCLYR
DAGFRVLGIGIESSEVDTLVQIHKKQNTRHPVAESIRKINAHGIEVAGSLILGFDTDTRASGAAQVAFVESA
NIVLIGITMLTALKGTQLYRRMEREGRLRPEWP----YMHYKLGQDVVQQMFNETVEGLYEPRSMLRRLTYQ
VEHVRPKRRVASRTGLASAWQSLGAAVSLMGGLLWKLGVVWKDRAHYWKYIRACARQRDLQSALLSPMAVAR
LIDAVRANRNEASEPRHRVTRAAENTPGEG
>Bac-MSP60836.1.Myxococcales.bacterium.dP/1-517
--------MMTDKRRILLIYPKFTRSLLNYEFMAPFYPGKRGVMPPTGLLVIAGLFGDGWEVRIADENVEPF
KPADLAWAEVVGLSGMHQQRVRLIELIDLCNRSGKITVVGGSSVNICPEYYPQADVLHVGELGDGTKELLAF
LRTATAKPPAQVVFQTKEKATLDEQPLPALHLIDVNGYLLVPVQFSVGCPFTCEFCDIPMIYGRVARLKSPA
RVMKELDALY-DRGFIGAVMFVDDNLIANRKALREFLPELIAWQKARGFPFQFTSEASVNLARDKEILELLR
LARFTTMFVGVESPDPTTLIQISKKQNVMDPILDSLRAIEEHGIEVLIGIIFGFDSDTPETGRMVARFIDQA
NAPIIHFNMLAALPKTPLWERMVREGRLVADDDLLNSNVKMKLPNAVIKQMLIETMRDAYSPEKVWARYTWN
LEHVYGRQVA--GRPPSKTWTHLKILFPAMRNVL-RVGVREDYRRLFWRFVWQARLRGKIPSLLDVVPTAHH
LIRWSERY-----LAQFAEVPVRAVEAPSE
>Bac-MCA9622212.1.Myxococcales.bacterium.dP/1-454
----------MRRPRMLMVYPRFARNFLNFEYMLPFIPGKKAVIPSLGLLAFAGRVRDDWDLRLVDEHVREV
TDDDLAWADVVAVSGMHPQRARIEAIVDRANAAGCVSLVGGPSVSICPEYYPRADYLHLGELGDGTDALLER
LHQSLERPAEQEIFATRDKTPLSEQPIPAYDLIDTNHYILMPLQFSVGCPYTCEFCDIPAIYGSKARLKSPE
RVVAEMQAIY-DTGFIGTILFVDDNLIAHKGAVKEMLPSVIAWQEAHRFPYPLSAEASINIARDEALLELLR
EARCTHMFLGVESPDPDTLVAISKRQNIKDPLLSSIRKIQAHGMEVNMGMIFGFDTDTERSGQAMTRFIEAA
QSPVVYFNLLAALPKTPLFDRLEREGRLLGD-DKLDTNVDYVLPNEVVERMLLETVEQVYASEAVYERTTWN
LENVNPQRLGVP------PLESVEDAAT-LAR--YTLGTLSLL-----------------------------
------------------------------
>Bac-MCB9761597.1.Alphaproteobacteria.bacterium.aP/1-523
----------MPKRRALCVFARFTPCFATFHTAQAFFPGTVAFMPPQGMLTLAAYLPKDWEIRFVDENVAPV
TDDDLEWCDVLLASGMHVQRGRLNELARLAQERGKPAVVGGPSVSACPEYYPDVDMLHVGELGDATDQLIAH
LSASAARPETQLVFRTEERLPINDFPIPAYHLAQLKAYLVLNVQWSSGCPYRCEFCDIPELYGNKARTKSPE
RLIAELDAIA-DQVQMGGIYFVDDNLIGSKKAAKELMHHLIAWQKRTGYRLRLAGEATINLAKDTELLGLMR
DAYFTDMFFGIETPNLEALRHINKRHNMTMPILDAVKVINDHGIELHGGIIFGFDTDTEDTADQVIDFIRAA
NIPLLAINVLYALPRTPLHRRLTEEGRLLPTEEVRESNVRFLRPEEEVVESWRRAVDVLYHPKELFRRYEHN
VEHTYPNRLQLPMSRFGISTDLVWTGIYATTRMVVIQGLMAEHRREFWSIAWKLLRQGKLDHLLHLGAMGHH
LTSYREDVLDARVRASNFNHDGMDEGDARP
>Bac-MBL9006391.1.Myxococcales.bacterium.dP/1-528
----MSFASVCSHRRVLCLFPRHTNGFASFSYAFRFFPDTVALMPPQGILTIAAYLPASWEVRFIDENVRRA
SDADFAWADIVLASGMHTQRKRLLRIAERAHELGKLAVLGGPSVSACPEYYPEYDILHVGELGDATDRLVEI
LDRSVERPAEQIVLQTAERLPIEQFPIPAYHLIQASHYLMMSVQWSSGCPYSCEFCDIPALYGKNPRYKSPE
RLLAELDVIL-QQKPLGAVFFVDDNLIGNKKAAKQLLPQLVAWQQRNNYPLRLLGECTLNLAQDKELLSLMR
EAYFTDIFFGVESPEADALVAMDKHQNVRMPVRDAVKIINSYGIGLHAGIILGLDTDDDTTVDKLNRFIDES
QIPALGINVLYAPPKTALWTRLETEGRLIIERV-VESNVVFKDPEAVVMARWAQVIDHAFEPAALFGRFLHN
IEHTYAKRLPLPLGRLGLSWNLLRNGVFALLAVLFYLGIVASYRVHFWRMFVAAVRAGQIDAMIYVSTMAYH
FIRFRDDVRAGQAQACIHSEAARAISQELR
>Bac-MBK7861364.1.Archangiaceae.bacterium.dP/26-557
GSTLRTRYQPKSSRRILCVFPRYSQVFGTFHHAYQFFPDVKAFMPPQGLLTIAAYLPESWQVQFVDENVREP
TDAEIRWADAILVSSMHVQKRRVAEIAERAHAFGKVCALGGPSVSAAPEYYPMYDYLHCGELGDATDALVAM
LDETVARPPQQITLKTDKRVELDDFPIPAYKSIDLKQYFASNIQWSSGCPYRCEFCDIPELYGRNPRLKSPA
RMIRELDALM-EAGAHGAIYFVDDNFIGNKKAAKELLPHLIGWQKKHNYAIRLAAELTLNVAQDKEVLELMR
EAYFTDVFFGIESPEEETLEAIDKQQNLRMPILEAIKIINSHGIELHAGIILGLDADGMDAAEKIIRFIDKA
QIPLLAVNVLYALPKTPLYRRLQAEGRLIETADVDESNVRFKLPEHVVVEQWRKVVEHVFDPENLHARYRHN
IVNTYPNRKKVP-LMGQVNKRNLHLAAHAIISVFVKLGLGANYRPAFWKMALELLRHGRIDHLVYIATMGHH
LITWGQEVRDGRARAANYTERPRRLSNDPR
>Bac-MBL8951880.1.Myxococcaceae.bacterium.dP/1-529
---MRTSHLPHNHRRILCVFPRYSQVFGTFHHAYQFFPDTKAFMPPQGLLTIAAYLPASWEVKFVDENVREP
TDEEFRWADAIFVSSMHVQKRRVGQIAARAHEFGKVCALGGPSVSAAPEYYPMYDYLHCGELGDATDALVRQ
LDETVARPEKQVTFKTDKRVELDDFPIPAYEKIKVSQYFAANIQWSSGCPYRCEFCDIPELYGRNPRLKSPE
RMIRELDALM-ANGARGAIYFVDDNFIGNKKAAKELLPHLIEWQKRHNYAIRLAAELTLNVAQDTEVLELMR
EAYFTDVFFGIESPDEETLDSIDKQQNLRMPILEAIRIINAHGIELHAGIILGLDADGVDAADKIIRFIDKA
QIPLLAVNVLYALPKTPLYRRLQKEGRLIETADVDESNVVFKLPENVVVEQWKKVVKHVFDPENLHARYRHN
IVNTYPNRKKVP-LLGVVNKRNLHIAAHAISSVFVNLGLKANYKPAFWKMAIELMREGRIDHLIYIATMGHH
LITWGQEVADGRARAANYTERPRLSNDPRR
>Bac-PJN32320.1.Streptomyces.sp.CB02959.Ac/14-543
ALPLGAP-APGTDRRMLCVFPRYAPSFGTFHHSFKLVGA-RAFFPPQGILLIAAFFARGWTVRIVDENLRAL
TEADLAWARVVMVSGMHVQRDKILDIASRAHRHRLAVVLGGPSVSAAPNWYPEVDMLHIGELGDATEALGER
LEHDLNRPAAQEIYRTKDRTPLEDFPTPAYHLADTGGYLVGTVQSSSGCPFKCEFCDIPELYGRKPRLKTPQ
QITTELDAML-ANGIRDAVYFVDDNFIANPHAAKRLVEHLVTWQQQHRYPVDFTCEATLNITQHPDLLALMR
QARFTQLYAGIETPEEDALVAMDKRQNLRSPFLEAIAAINSYGIEVASGVILGLDTDTPDTYDRFCRFIDAS
HIPFLTINLLQALPHTPLWRRLQAEGRLATPGP-GDSNVRFLLPRETVVNGWRHVIAHAYQPDRMFARYLYQ
MHNTHPHRLPVPLSSPRYRPTALPRGARIIANVLWHCGIRAPYRTAFWRMATTALRHRNPEGMLWAAVAGHH
LTTFTNEALEDRTEKTFYADTMPDPAPLPP
>Bac-HGY82950.1.Armatimonadetes.bacterium.Am/1-527
-MPYDSPIQSKSERRILCIYPRYLPSFSTFHHSYHLMPGIKAFMTPLGLLQIAAYLPSKWEIRLIDENMHLA
TDADYEWADAILITGMHAQRKQVDAINTRAHSFGKLTVLGGPSVSRCPEYYPDLDIIHMGELGDATDKLIEY
IDNSVERPADQIRLQTIERLPIENFPIPAYSLLNLREYFVTSVQSSSGCPHQCEFCDVPGLYGRAPRSKQPD
QVIAELNAIM-DHGGRGPIYFIDDDFIANPKAALNLLSSLVEWQHRNGHKIEFICEATISLAQHTDILDLMR
EAGFMMVFCGIESPDPNTLKAIHKEHNLRRPIIESIRTINSYGIEVSAGIIFGFDTDTPETSEAVVQFVRES
QIPLLTINLLYALPNTPLYYRLKEEGRLVED-PNRGSNIAFSLPYETVLGGWRKCLHEIYSPHNLLKRFLYQ
TVHTYPNRLSER----KPTLADLVMGTRLLGGILWKIGCRSNYRGEFWKVIGPLLRSGRIEDVLHIGFVGHH
LINFARGCVSGEAEPCFYGDPNRSAFNSSY
>Bac-TQL89443.1.Modestobacter.multiseptatus.Ac/1-527
-MSGNGS-LGDGGRRVLCVFPRYGKSFGTLDHAFPLVGA-SAFMPPQGILTIASYLPKTWSVRFIDENVREV
RNEDLDWAEVVFLTAMHVQRGRVEELNRRAHAAGKLTVLGGPSVSASAELYPDVDVLHIGELGDATDALVAR
LATDVRRPAAQEVHRTVERHPLEESPAPAYDLIEMRHYLLGSVQFSSGCPFSCEFCDIPALYGRKPRLKSVE
QITGELDAML-ARGNPGTVYFVDDNFIGNPHAAVALLQGLVAWQQEHDYPISFACEATMNLAQRTDVLELMR
EASFTQVFLGVESPSASALQLISKRQNLRRPVLDVVATINAHGIEVVAGMILGLDTDHAGTAREVIEFVESS
QVPMLTINLLHALPRTPLWDRLEAEGRLLHD-PERESNVEFLRPYDEVVASWRETVTRVFTPAAVYQRFLYQ
LEHTYAN--RRPRDHGRPSAADLRRGVQVMARMFWHVGLRADYRADFWRMALPLLRQGRVEKVVHIATVTHH
LVTFAREVAAGTAEKCFYNPSGAAPFQPTV
>Bac-SPE59599.1.Verrucomicrobia.bacterium.Vr/3-533
PPDSTLQFTARKRRRILCLFPEYAWSFGTFNYAFPLMGSVKAFMPPQGILLIAALAPPGWEIRFIDENVRHA
TEEDLRWADVVFTTGMHIQRERIRDIIVRAHQVGRAVVLGGPSASSAPEWYPEADIIHCGEAGDATRRLFEL
IDCATERCPRQVVLRTVERLPMPEFPMPAYHLIDVRNYLLCTVQFSSGCPQTCEFCDIPALYGRRPRHKSPS
QIIRELDFLA-AAGTP-SIYFVDDNFIGDPHATRELLEHLVAWQDKWDCQVRLACEATLRLAGYPEILAQMR
EAFFTNVFCGVETPEPVALRAIKKTCNLQKPILDAIDTLNGYGIEVAAGLIMGFDTDTEQTPQAIADFIRAS
QAPIHTVNILYALPKTPLYERLQTAGRIVCD-DHRDSNIEFLQPYERVVANWRQVIAEAYEPKALYERYATQ
AEKTYPHRRRPRHPLRHATASNLRRGFSILTRVVWRAGLQSDYRREFWSMFWTQLRRGCIENIFQIAMVAYH
LINYARDCVAGHTHASNYAHRIRPVANVSR
>Bac-MBI3268233.1.Planctomycetes.bacterium.Pl/3-532
GHPLRS-FRPTQSRRVLCIFPAYSKAFGTFDHAFPLMGRVKAFMPPQGILLIAALLPRGWEVRFVDENIRRA
TADEMEWADAVFLSGMHIQRAQIQDLTRRAHQAGKVVALGGPSVSAAPELYPDVDLLHCGESGDATLALFQR
LDETVARPAAQMLYRTANRLPLTEFPSPAYSRIDLLEYLLGNIQFSSGCPFTCEFCDIPALYGRNPRLKTAA
QVLDELEQLA-DGGTP-SIYFVDDNFIGNAKAALELLPHLVEWQKRHDYSVRLSCEATLNLAGYPQVLELMR
EAGIVHVFCGIETPEPEALRAMRKTQNLRSPILEAVATLNRYGIEVASGIILGLDTDTPETPQAILDFVEAS
QIPIVTPNLLVALPNTPLYERLKREGRLVPD-EGRDSNIRYLRPYEEVVGDWKRLIRELYEPSRIYARYATQ
GVRTYPHRKRPDRPLEQLTWRNVKRATGVMARLFWHVGLRGDYRREFWRMAWREGRSGNVESLFQTAMIAHH
LITFGRECMTRETQASAYSARTVDAPPVAL
>Bac-TSA00055.1.Nitrospiraceae.bacterium.Nsr/5-535
PTVNVRAFRPANIRRILCVFPAYTKAFGTFDHAFPLMGPVKAFMPPQGILLIAALVPREWQVRFVDENIRPV
TESELAWADAVLVSGMHIQRRQILDLARRAHRAGKVIALGGPSVSAAPEYYPEIDLLHCGEVGDGTLDLFRR
LDETAARPEQQILYRTVARLPMTQFPTPAYRLIDVRQYLLGCVQYSSGCPFTCEFCDIPALYGRNPRLKSPQ
QILVELDELA-DGGTP-SIYFVDDNFIGNPRAAMDLLPHLVEWQRRRDYTVRLSCELTLNVAEYPEILKLMS
EAFMTNVFCGIETVDPDALRAMSKRQNLRTPILQSVDTINSYGIEVAAGIIIGLDTDTPETTDAILEFIEAA
QIPIVTPNLLVALPHTPLYERLQKATRLNSG-EGRDSNIEYLQPYETVVANWKRVIRETYEPRKIYARYATQ
AKKTYLHRKRPVRPLEQLTWANVRRAVEVFSRTAWRVGICSDYRREFWNMTWRELRQGNVESVFQIAMVGHH
LITFGRECLTRDVQASAYSVRGREERALAA
>Bac-MBA3964629.1.Nitrospirales.bacterium.Nsr/1-493
--------------------------MGSV----------KAFMPPQGILLVAALVPREWEVRFIDENIRPV
LGSEFAWADAVLVSGMHIQRKQILDIARRAHGAGKVVALGGPSVSAAPENYEDIDLLHCGEVGDGTLELFRQ
IDETPARPERQIIYLTGARLQMTDFPTPAYHLIDVRQYLLGCVQYSSGCPFTCEFCDIPALYGRNPRMKTPQ
QILAELDQLA-DGGTP-SIYFVDDNFIANPRAAQDLLTHLVKWQKRRDYTVRLSCELTFNVVEYPEILGLMR
EAFMTNIFIGIETVDPDALRAMSKKQNVRTPMLEAVEKVNSYGIEIAAGIIIGLDTDTPETTDAILEFIEAS
QIPIVTPNLLVALPHTPLYERLQKANRLNSG-EGRDSNVEYLQPYEEVVANWKHVIRETYEPRNIYVRYAAQ
AKRTYPHRKRPVRPLDQLTWPNLWRAIEIFSRTAWRVGVCSDYRKEFWKMTRRELRQGNVESVFQIAMVAHH
LITFGRECLTRDVQASAYSARGRDSSVA--
>Bac-HGX21450.1.Verrucomicrobiales.bacterium.Vr/13-541
LALSGVKFTSPVRRRVLCVFPKYSPSFGTFQHAFPLIPGVKAFMPPQGLLLLAALLPEGWEAKFVDENIRPV
EEAEWAWAEVVFLSGMHIQRPHIDDLNRRAQARGLLTVLGGPSVSSAPEYYPELDVLHCGEVGDGTAELFRR
LERSVERPERQEVFRTARKLGMTELPSPAYHLIRMDQYLLGSVQYSSGCPFTCEFCDIPALYGRNPRLKRPE
QIIAELDQMA-DGGAV-SVYFVDDNFIGNPKAAEELMPHLVAWQKRRRYQIRLSCEATLNLARYDSILAQMR
EAFFTNVFFGIETPEPQALKAMKKVQNLRSPIEEAVEIFNRQGIEVASGIIMGLDTDSDETPQAILDFVQRT
GIPILTVNILYALPKTALYDRLEKAGRLVPD-EGRDSNIEFLRPYDRVVEDWRRVIRTIYDPEELYRRYEAQ
AERTYRHRFVPP-AMDQLTWRNLKRFVGVSWRMFWIVG-FSDYRKHFWAMFWRQLRQGNIETIIQVGMVAHH
LILYARDCTQDRMQASNYSPRNVPAAALDA
>Bac-PAW76671.1.Verrucomicrobia.bacterium.Tous-C9LFEB.Vr/7-538
DSTPWQPYQPRQRRRILCAFPHYSQSFGTFNHAFPLMGNVKGFMPPQGILLIAALVPKAWEVRFIDENIRPV
TAEDFAWADVVLTSGMHIQRGQINDLCRRAHAAGKLIALGGPSVSSAPDFYPEADILHCGEAGDSTTRLWEY
IDRTIERPSEQLILRTVERLPLTQFPSPAYHLIDVMQYLLGSVQFSSGCPYTCEFCDIPGLYGRNPRLKSPE
QIIHELDQLA-DGGAV-SVYFVDDNFIGNPKAAQELLPHLIAWQKKRDYQVRLSCEATLNIASHLKILELMR
EAFFTNVFCGIETPEHGALKFMKKGQNLRAPILESVDTLNRYGMEVASGIIMGLDTDTDLTPQAIMDFADHS
NIPIMTVNILYALPHTALYDRLEKAGRLLPNADGRDSNIEFLIPYEEVEARWKKVIDYVFDAKNLYARYHYN
CVHTYPNRVQPKNPLAQATWPNIRRGIAILGRILWRIGLRSPYRAEFWKMAWTQIRQGNVENVFQIAMVAHH
LITYARQCVRGEMQSSNYSARPAEPILEDA
>Bac-MBT6273497.1.Chromatiales.bacterium.gP/1-516
-MNGRISAMVKNSRNVLCIFPRYAPSFGTFEHAYKLFPNVDAFMPPQGLLTVAAYLPSTWNVKFIDENSRIA
SDEEIRWADAILMSGMHVQRGFIEEANARAHRHGKLTILGGPSVSACPEYYPGVDVLHVGEMGDATDKVIAY
IDAHTDRPASQVVFETNKRIELDDFPKPAYEQINIGNYFLGSIQYSSGCPYLCEFCDIPALYGRQPRLKRPE
RICEELDGIV-EAGLNGAVYFVDDNFIGNKKAARELMPHLIRWQQENQYPLRFACEATLNIAKSNELLSMMR
EAQFHTVFVGIETPEEEALLAMRKKQNLSTPLIESVQTLNSYGMEVVSGIIMGLDTDTARTGQAIQRFVEAS
QIPLLTINVLYALPKTPLYDRLQKEGRLLGEAAGRVSNVEFRLPYDEVVQMWHETVTTAYRPDNLFGRFRYQ
TENTFPNRIDVT---PKLSFALIKYGMSVFTRVLWHCGMTSQWRKNFWDLCWPLMRQGRIEEVIHIGVVTHH
LLTFTAEIEAGNWEACF-------------
>Bac-NKC11563.1.Gammaproteobacteria.bacterium.gP/1-527
---MRTQLTVHNKRNILCVFPRYAPSFGTFEHAYKLFPAVDAFMPPQGLLTIAAYLPDTWEVRFVDENSRMV
RPDELRWADAVLMSGMHVQRRFIDELNTRAQEYGALTVLGGPSVSACPQYYPNVDILHLGELGDATNAVIQY
IDAHRERPKTQVVFETVKRIALDAFPIPAYHQIDIGNYFLGSIQYSSGCPYLCEFCDIPALYGRQPRLKQPA
RIREELDAIT-AAGLKGAVYFVDDNFIGNKKAARELLPHLIGWQQDNHYPLRFACEATLNIAKSDELLSMLK
EAQFHTVFIGIETPEENALRAMGKKQNLATPLLESVEKLNSYGIEVVSGIIMGLDTDTPRTGDAIVRFIEAS
NIPLLTINMLYALPKTPLYDRLAKEGRLLGAAARLISNVQFRLSYEQVVKMWHKTITTAYQADNLFGRFRHQ
TEHTFPNRINVQ---PNPTFALIKHGISVLARVLWHCGMTSRWRKQFWDLCWPLLRQGRIDEVIHIGVVTHH
LLTFTAELETGNWEACFYADPSSVKARKAA
>Bac-WP_084679110.1.Methylocystis.sp.ATCC.49242.aP/14-538
DNVGLSPELSGPARRILCVFPRYEPSLGSLEYAYDITGTLRAFMPPQGLLVIAAALPEGWEARFVDENIARA
KRSDFKWADAVFVSGMHVQRRQIDDIRRRAQKYGKPAALGGPSVSACPEFYPDFDYLHIGEMGDATRELFAR
LSRDCARPEKQIRFETRERTPLEEFPIPAYELVSFENYFIGSIQFSSGCPYRCEFCDIPGLYGRVPRLKSPQ
RIVAELDKLR-ECGLTTSVYFVDDNLIANRRALRELLPVLIEWQEKNSFPLSFAFEATLNIARYDDLLSQLR
LACFTTIFVGVETPEEDALVSLDKEQNMTLPILEAVRRLNAHGMEVVAGIIVGLDTDGPQTQQRIIDFIEAS
QIPMLTINLLQALPKTPLWDRLEKEGRLCND-EGRESNVVFLRSYDETVATWRNCLRHAYDPARLFARYHHL
TQHTFPNRRPRPRPPGQVTPKNVRRGFTMLFKICWKLGVIANYRRIFWDYAWPRIKTGRIEDVISVGILAKH
LITYARKACAGKLNASNYSAKVR-------
>Bac-QNN24000.1.Planctomycetales.bacterium.zrk34.Pl/7-535
IGGGADAYEATTSRRILCVFPKYAPSFGTFEYAYELMPGVGAFMPPQGPLIIAAYLPQQWEVRFVDENIAPV
TDQQLHWADAVFISGMHVQRRCILEINDRAHAMGKLTVLGGPSVSACPEYYADVDMLHIGELGDATDAIIRR
IDQRIDRPTQQLIYETAERVDLDKFPQPAYHLAQVSRYFIGSVQFSSGCPFMCEFCDIPALYGRNPRIKKPE
QVIAELDALL-ANGLHTAVYFVDDNFIANPAAARELLPHLIQWQKRNNYPLTFACEATLNLAKYEDLLAMMR
DAYFVTVFCGIETPEPDALQLMHKTQNLRSPIMDAIDTFNRYGLEVVSGIILGLDSDTDQTADNVIDFINTS
HIPMLTINLLYALPRTALHDRLQREGRILDD-PNRASNVDFRMPYEQVVAMWRRVISEAYNPDALYARFTRQ
TEKCYPNRIRPR---QKPPWNTIKFGLGVIARTLWRVGLRGEHRGHFWRICGPLLLRGRIVEVMHIGIVGHH
LLKFAAQCKNDDSEASFYADPSRSKAPGGA
>Bac-HEG89190.1.Chthonomonadales.bacterium.Am/4-534
PTLRPARAGARNRRRILCVAPRSTHSFGTFDHAHALM-GVRAFMPPQGILVIAAWLPEAWDVRFVDENVRPV
TDRDLDGAEAVFLTGMHAQRGRIHALVERARARGRLTVLGGPSVSACPEWYPDPDILHLGELGDATEALVAR
VDASVERPCTQEVYEAKVRLPLCEFPVPAYRHIRLTDYFLASVQFSSGCPFRCDFCDIPALYGRNPRLKRPE
QICAELDAML-CRGNPGAVYFVDDNFIGNRRAAVELLDYLIRWQEARGFPVEFACEATLNVVQFPDVLERMR
DAAFRTMFCGVETPEEAALESIHKEQNLRRPILEAIQTLNRYGIEVVSGIILGLDTDTPRTGERIVRFIEES
RIPVLTINLLHALPRTPLWDRLEAAGRI-REVPGRDTNVEYLLPYEDVLRMWRETVAAAYTPEAIYGRFAHQ
MEHTYPNRRQLPASRSRVNPASILRGLGILARLVWHAGIRADYRRVFWRMALPALRRLDLESVVHVGVVSHH
MIRYARECAAGEGESAFYSARAREERGGTP
>Bac-ELS50862.1.Streptomyces.viridochromogenes.Tue57.Ac/1-519
---------MAGSRNVLCVAPRYATSFGTFDHAFHLVGA-RAFMPPQGLLVIAARLPAAWRVRVIDENVRPV
TDDDLRWADAVFVTGMHVQRDRITRLVERAHARNRLTVLGGPSVSACPDWYPEADILHLGELGDATDAVVAR
VERDVTRPVTQERYRTKDRLALDRFPVPAYRAIDLQDYFLASVQFSSGCPFSCEFCDIPALYGHTPRMKTPK
QVTAELDTLM-ACGRPRSVYFVDDNFVANPHAATALLPELVRWQERNGYPVVFACEATLNITKRPELLRLMR
QARFTTLFAGIESPDPEALHALNKRQNLRSPVLDAVRTLNAHGIEVVAGIIIGLDTDSPAAYDRLTHFIDAS
AIPLLTINLLHALPGTPLWDRLEKEGRILDD-PTRESNVDFALPYPVVLDGWRRAIGHAYAPHRLYARFEHQ
MHHTYPNRLTVP---RRPSRADVRHGLGVVGRALWECGVRAPYRKDFWRMTRSVAKHADLEGFVHTAVVGHH
LITYAREALAGRAEKAFYAPRGADPATPAI
>Bac-WP_131195151.1.Lichenihabitans.psoromatis.aP/1-528
---MRCTVPVTRERRILCVFPAYTPSFGTFSGAYSLM-NVQAFMPPQGLLVIAAYLPERWSMRFIDENLRAA
TDEDFAWADAVFVSGMHVQEPQIRDIHERAKRHGKVTALGGSSASAAPEKYAYFDYLHIGELGDATDRLVEI
LDADVTPPASQIILETKDRTPLSDFPLPSYSALPLKKYLLGSLQFSSGCPYRCEFCDIPALYGRQPRLKSVE
QLLAELDAFIAQPSHPAVIYFVDDNFIGNRKATKDMLPHLVAWQKKHAYPLQFACEATLNIAKQTDILELMR
EAGFFTVFVGIETPELDALKSIAKDHNNAVPMMGAIKTLNDYGLEVTSGIILGLDTETDASENLLKEFVDRS
AVPVLTINLLQALPKTPLWDRLTKENRLVND-PSLESNVRFLRPHDEVVASWRRAIAHAYAPENIFARFRYQ
MDHTYGNRMKTP-ARGKLTRSNLRRAFIMGKNIIWQIGVKSDYRGEFWRSAWHAAKKGQIEAIFNMGFVCHH
LIRFTREALRGEHNASFYAAKAKEAANASS
>Bac-TDR94945.1.Enterovirga.rhinocerotis.aP/1-529
---MRCPIAVANSRRILCVFPAYTPSFGTFAHAYPLMGGVKAFMPPQGLLLIAAYMPESWPVRFVDENIAQA
TDADFAWADAVFVSGMHIQAGQINDIRERAQAAGKVAVLGGPSASGAPDWYGAFDYLHLGEMGDATDALIRR
LDASVARPGEQVRFETAERLPLPDFPRPAYDQIPLGRYLIGSLQFSSGCPYRCEFCDIPALYGRQPRLKTPE
QICAELDALIARPNYPAVVYFVDDNFIANRKATREMLPHLVAWQKRNGYPLQFACEATLNLSQQPEIMELMR
QANFMTVFVGIETPDTEALRSIDKGHNAKLPILDSIETLNGYGLEVTSGIILGLDSDKPGSDARLRDFVDAS
GVPVLTINLLQALPKTPLWDRLEKAGRIDED-PARESNVRFLMPYEEVLAAWRRCIAHAYEPQRLFDRFLHQ
VEHTYGNRIKTP-ARSRLTWANIRRGLILGGNIAVRVGIFSEYRGIFWRAAYKALKKGQVEAIFNMGFVSHH
MIRFTAEALEGKQNASFYSARPAGDDPRLD
>Bac-WP_137388381.1.Rhodoligotrophos.sp.lm1.aP/1-529
---MRFSGRTTNRRRILCVFPHYTPSFGTFQHAYKLIAGVKAFMPPQGLLVIAAYLPDTWEVRFVDENIAPA
TPEDFSWADAVFVSGMHIQAAQIRDIGRRAHEYGKVAVLGGPSVSGAPEMYPDFDYLHVGELGDATDRLIAL
LDESAARPAEQVRLETAERRALHDFPIPAYDRINLGRYLIGSLQFSSGCPYRCEFCDIPALYGRQPRLKTPE
QLTAELDKMLAQRFRPATVYFVDDNFIGNRKATKEMLPHLVAWQKKHGYPLNFACEATLNIAKQPEILAMMR
EAGFITVFVGIETPEVAALKGIRKDHNNAVPMYEAIRIINSYGLEITSGIILGLDTDTDETERALTDFIDAS
NVPVLTINLLQALPKTPLWDRLEREGRLVHD-TSLESNVRFLRPYHEVVQSWRRCIDYAYTPERLFSRFKHQ
VDATYVHRIKTP-ARGKLSVANLVRGLYMAWGTLLHLGIRPKYRGAFWRAAWHALKRGQVDVVFGMAFVAHH
LISFTREALEGEQNASFYSAQIKGPSKRMA
>Bac-KOX52030.1.Streptomyces.purpurogeneiscleroticus.Ac/1-529
---MRCTLTVTSKRRILCVFPAYTPSFGTFSHAYPLMGGVKAFMPPQGLLLIAAYMPEAWECRFIDENIRRA
SPAEFAWADAVFVSGMHIQEPQIHDIRDRARAAGKVTVLGGPSVSGAPEKYGDFDYLHVGEIGDATDQLVAR
LDADVAPPPAQVVLETKDRLALADFPAPAYDHAPLKRYLIGSLQFSSGCPYRCEFCDIPQLYGRQPRLKSPE
QMCAELDAIISQPGHPAVVYFVDDNFIANRKATREMLPHLVAWQKKNNYPLQFACEATLNMAKQPEILELMR
QANFMTVFVGIETPEAEALKGIDKTHNAAVPMYEAIETLNSYGLEVTSGIILGLDSDTDKSEQNLIDFIDRS
AIPVLTINLLQALPKTPLWDRLEREGRLVHD-AALESNVLFKRPHDTVVGSWRRAIAHAYTPEKIFERFKHQ
CAVTYPNRITTP-TAGKLTFTNLRRGLILGFNIITRVGIFSDYRKPFWSAAGYALKRGQIEAVFNMGFVAHH
LIRFTREALRGEHNASFYAAKAAEAKAARD
>Bac-EHP94134.1.Methylorubrum.extorquens.DSM.13060.aP/1-529
---MRCSLSVSSRRRILCVFPAYTPSFGTFSHAYPLMGGVKAFMPPQGLLLIAAYMPETWECRFVDENIRPA
SAKDFAWADAVFVSGMHIQEGQIHDIGRRAHAAGKVAALGGPSVSGAPEKYPDFDYLHVGEIGDATDRLIEI
LDRDLSRPAAQVVLDTKERLALSDFPAPAYEAAPLKRYLIGSLQFSSGCPYRCEFCDIPQLYGRQPRLKSPE
QMCAELDAIISQPGHPAVVYFVDDNFIANRKATREMLPHLVEWQKKNNYPLQFACEATLNMAKQPEILELMR
QANFMTVFVGIETPEADALKGIDKTHNAAVPMYEAIETLNSYGLEVTSGIILGLDSDSDKSEQNLIDFIDKS
AIPVLTINLLQALPKTPLWDRLQREGRLLHD-ASLESNVLFKRPHDTVVNSWRRAIAHAYTPEHLFERFKHQ
CDVTYGNRIVTP-TKGKLTKTNLRRGLILGFNIITRVGLFSDYRRPFWRAAGHALKRGQIEAVFNMGFVAHH
LIRFTREALRGEHNASFYAAKAAEAEAQRE
>Bac-KMO15088.1.Methylobacterium.platani.JCM.14648.aP/1-529
---MRSTVPVSSSRRILCVFPAYTPSFGTFSHAYPLMGGVKAFMPPQGLLVIAAYMPEAWEVRFIDENIARA
GPEDFAWADAVFVSGMHIQEGQIHEIGRRAHAAGKVAVLGGPSVSGAPEKYPDFDYLHLGEIGDATDALIRR
LDETAAVPSEPERFETADRLALADFPAPAYERVPLKRYLIGSLQFSSGCPYRCEFCDIPQLYGRQPRLKTPE
QLCAELDAIVAQAAHPAVVYFVDDNFIGNRKATREMLPHLVEWQKRNNFPLQFACEATLNMAKQPEILELMR
QANFMTVFVGIETPEADALKGIDKTHNAAVPMYEAIETLNSYGLEVTSGIILGLDTDSDKSEQNLIDFIDRS
AIPVLTINLLQALPKTPLWDRLEREGRLVHD-ASLESNVLFKRPHDEVVGSWRRAIAHAYSPEHLFERFKRQ
CDVTYPNRITTP-TAGKLTLTNLRRGLILGFNIITRVGLLSDYRRPFWRAAAYALKRGQIEAVFNMGFVAHH
LIRFTREALRGEHNASFYAAQDKAKAEAAA
>Bac-TMJ01880.1.Alphaproteobacteria.bacterium.aP/1-530
---MRCPIAVKNRRRVLCVFPRYTPAFGTFQHAYKLMYRVKAFMPPQGLLLIAAYMPESWPVRFVDENIKPA
TGADLAWADVVLVTGMHIQGEQIRDIQRRARAAGKVTVLGGPSVSASPEMYPGFDYLHCGELGDATDAIIAR
LDDSADLPGEQFVFTTKERLPLTQFPIPAYDRIPFGRYLLGTLQFSSGCPYLCEFCDIPGLYGRQPRMKTPQ
QVVAELDLIFSQLNPPATLYFVDDNFIGNRKAAKEMLPHLVAWQKKHSYPVMFACEATLNIAKQTDILELMK
EANFVGMFVGIETPDAASLDAIKKGHNNAVPMLESIRTLNRYGIEVTSGIILGLDSETADTEQRLKDFIELS
QIPMLTINLLQALPKTPLWDRLKRDGRLSLDDDARESNVVFLRPHDDVVNMWRRAIAYANDPEKLFERFRHQ
VEATYANRKVTP-AKGKLTWNNLRGGAVMAWRILLHLGLLSDFRKPFWRMVRQALKHGQIDGMMGAAFMGYH
LIAFTREALRGDQNASYYSARKRAVPMAAE
>Bac-TMJ25909.1.Alphaproteobacteria.bacterium.aP/1-475
-------------------------------------------------------LPSTWQVRFIDENISRA
TSADLQWADIVAVSGMHVQADQIRGLAARAHAAGKVVVLGGPSVSASPEMYLDPDYLHLGEIGDATDRLIAR
LDETIAAPLTQMRFETKERLPLQEFPIPAYHLVPLKNYLMLTLQFSSGCPYLCEFCDIPNLYGRQPRFKTPA
QVTAELDAMRKQKGHPPVAYFVDDNFIGNRKAAKDMLPHLVAWQKQHGYPLQFACEATLNIAKQTEILELMR
QACFLGMFVGIETPEADALKAMRKGQNVAVPMLESIETLNAYGLEVTSGIILGLDSDSDDTESRLKEFIELS
QIPMLTINLLQALPKTPLWDRLAGAGRIDDD-PGRESNVRFLRPYDEVVSMWRRAIAYANDPVRLFARFAHQ
VDATYVNRLVVP-ARGRLTSANLSGAMVLAWRVVLHIGILADYRKPFWRAVWHALRRGQIDTALGIAFVAHH
LIEFTREALRGEQNASYYSTRVAQREPV--
>Bac-TMJ89761.1.Alphaproteobacteria.bacterium.aP/1-529
---MRSSVPVTNRRRILCVFPRYTPAFGTFNHAYRLMKGVRAFMPPQGLLLIAACMPQAWPVRFIDENMRDV
TEADLAWSDAVLVSGMHVQAPQIHDIAARAHAAGKVVMLGGPSASASPEMYADIDYLHIGEMGDATDALVAR
LDESVARPAAQLRFETKDRLPLHDFPIPAYDLIPLKNYLMLTLQFSSGCPYLCEFCDIPNLYGRQPRLKTPA
QVTAELDAMRKQKGHPPVVYFVDDNFIGNRKAAKDMLPHLLAWQRQHGYPLQFACEATLNIAKQPEILKLMR
ECLFLGVFVGIETPEADALKAMRKNQNIAVPMLESIKTLNDYGLEVTSGIILGLDTDSDDTETRLKDFIDIS
RIPMLTINLLQALPKTPLWDRLNAAGRLETD-PGLESNVRFLRPYDEVVGMWRRCIAHANDPERLFARFRHQ
MDATYVNRVIPP-ASGRLNWSNLSSALVLAVRLVLHVGILSDYRKPFWRATRYALRRGQIDAVLGMGFIAHH
LIQFTREALRGEQNASYYSTKRRTASAPPA
>Bac-TMJ92722.1.Alphaproteobacteria.bacterium.aP/1-529
---MRSSAPVKNQRRILCVFPHYTPAFGTFNHAYRLMKGVRAFMPPQGLLLIAAYMPQQWQVRFIDENIRKA
SEADFAWADAVLVSGMHVQARQIHDIAARAHKAGKVVLLGGPSVSASPEIYPEIDYLHIGELGDATDQLIAR
LDESVARPSAQLRLETKDRVPLHDFPIPAYDLIPLKNYLMLTLQFSSGCPYLCEFCDIPNLYGRQPRLKTPA
QITAELDAMRTQKGHPPVVYFVDDNFIGNRKAAKDMLPHLLAWQKQHGYPMQFACEATLNIAKQPEILRLMR
ECSFLGLFVGIETPEADALKAMRKNQNVAVPMMESIKTLNDYGLEVTSGIILGLDTDSDDTEMRLKDFIDIS
QIPMLTINLLQALPKTPLWDRLKVAGRLADE-PALESNVRFLRPYEEVVAMWRRCIAYANDPERLFARFHHQ
VDATYVNRMITP-ARGKLNWANLSGALVLAFRVVLHIGILSDYRKPFWRAARHSLRRGQIDAVLGMGFIAHH
LIQFTREALRGEQNASYYSTKLRTATHAPS
>Bac-MBC8420692.1.Desulfobacterales.bacterium.dP/1-490
-----MP-------------------------------GVKALMPAQGLLVIAAYLPRQWHVRVIDENVRLA
EDVDYKWADAVLMTGTHVQRPFIDKISRTAHAHGKLTVLGGPSVSASPENYPNIDVLHIGELGDATDALIEL
LDRMPERPEHQIRLETQERKPLEDFPLPAYEYLDASNYFLNNVQFSSGCQYLCEFCDIPELYGRVPRVKSPS
RLLAELDWLV-ENGARGAIYFVDDNFIANRRATKELLKHLVEWQGSRGYPVRFTCEATLNLAQYPDILKLMR
EAGFHTVFCGVESPEPLAIKAIRKQQNLRVPIIEAVQTLNHFGIEMAAGIILGLDTDTPETVDRVLEFIESS
QIPMLTINLLYALPKTPLYRRLASEGRLDST-PGRVSNVRFKLPYETVVEMWLKCLAETYSAERLMSRLEYQ
TRATYPNRISPK---QKVSPSMVLYGLRILKRVLWQVGLMSEYKRSYWKVCGPLLRSGRIEELLHIGIVSKH
LIRFTQDCLSGRGEASFYANPNMDSSP---
>Bac-MBL6852124.1.Alphaproteobacteria.bacterium.aP/4-530
LARSGPVRPGTSKRRVLLAFPRYEPSFGTFEYAYPIM-GVKAFMPPQGLLVIAAALPSDWEVRFVDENIRTV
RNADFRWADVVFVSGMHIQRAKINDLIARAHAHGKTVVLGGPSVSACPEYYPHADYLHIGELGDATEELIAS
LALSVARPSKQVMFRTRERRDLSAFPLPAYELCKLDQYFMGSLQFSSGCPYDCEFCDIPALYGRNPRLKTPA
QIIAELEKMR-ACGLRHAVYFVDDNFIGNRRAVLGLLPVIAQWQRANGYPITFACEATLNIAKRPEILSAMR
DAKFETIFCGIETPEPEALKAIAKTHNMTVPMYEAVETMNRYGMEVVSGIILGLDSDTPETGDAVMNFVERS
NIPVLTINLLQALPRTRLWDRLAREGRLVED-DARESNVVFRLPYERVMESWRRCVARAYEPEALFQRFAHQ
LDATYARRLNPP---RNVTWREVRYGMGVLARLL-VIAATSSYRGAFWRFAWPLLKKGDVERVIAVGMVAHH
LIVFARAAVAGQENASFYSRKLRWPVESAQ
>Bac-QAY96307.1.Methylovirgula.ligni.aP/13-544
AAPRAITPQQPDLRRILCVFPRYSPSFGTFEYSYGLTMGTRAFMPPQGILLIAAALPKHWQVRFIDENMEPA
TDRDFAWADAVFVSGMHIQRHQIDDICRRAHRFGKVTVLGGPSVSSCPDYYPSFDYLHVGEAGDATDDLIAI
LTHDVARPAQQVVLRTKVRRELSDLPAPAYELAKVDRYLLGSIQFSSGCPYKCEFCDIPGLYGRVPRLKTPE
QVIAELDKLV-DAGVAGSVYFVDDNFIANRKAVAELLPHLIAWQKKRGYPIGLSCEATLNIARTPDILAMMR
EAGFETIFCGIETPEADALKEIDKKQNLTMPILDSVRAINQHGMQVVSGIILGLDSDTPNTGQRLIDFIAQS
QIPMLTINLLQALPQTPLWDRLTKADRLIED-EGRESNVRFLLPYDDVVRMWKHCMKEAYQPETLYSRYQYQ
IENTWPNRLKRPNSRARFAPKNVLRGLVMLTKIFWTLGVRADYRRTFWKYTLRWFRPGQIEFVIATSICVHH
LVMFARDACAGRTNASHYAHTQRSQGEEAA
>Bac-ACB95082.1.Beijerinckia.indica.subsp.indica.ATCC.9039.aP/1-528
----MTRFSAPGQRHILCVFPRYVPSFGTFEYAYELTDGVKAFMPPQGLLVIASVMPANWDVRFIDENMQAA
STEDFLWADVVFVSGMHIQRRQIEDIRRRAHAQGKVVVLGGPSVSACPHYYPAFDYLHVGELGDATEKLVAI
LAKDISRPEQQVVLKTETRRDLADFPVPAYELAPIDRYFLGSIQFSSGCPYTCEFCDIPGLYGRVARLKTAE
QILTELDVLL-ARGVVGSIYFVDDNLVANRHALKELLPHLIAWQKRNGYPLAFACEATLNIARSPDILALMR
EAAFETIFCGIETPEPQALKAISKQHNMALPILEAIDTINHHGMEVVSGIILGLDTDTLETGGNLLAFVERS
HIPLLTINLLQALPGTPLWDRLEKENRLCEN-DDLESNVIFKLPYDDVLSMWRDCMGKAYQPKILFDRYRHQ
MRHTYPNKLPRPWSRQRLSPRNIRKGIHFLSKIIWKVGIRGDYKAAFWSFVLFSLSRGKVEPIIRVGLVAHH
LIAFARDACAGKNNASHYSAKARTLELEGQ
>Bac-WP_020176185.1.Methyloferula.stellata.aP/1-528
----MSQSSDVASRRILCVFPRYVPSFGTFEYAYALADGVQAFMPPQGLLIIAATLPKHWEARFVDENMTRA
TDEDFIWADAVFVSGMHIQRRQVDDICRRAHAHDKVTVLGGPSVSACPEYYSSYDYLHVGELGDATEELIAI
LAKDTARPPHQVVLATRVRRDLCDFPIPAYELADIPHYFLGTIQFSSGCPYTCEFCDIPGLYGRVPRLKRPE
QVVAELDKLV-ACGVAGSVYFVDDNFVANRRALQGLLPHLVEWQKRNGYSISLACEATLNIARSPEILQLMK
EAAFITIFCGIETPDPDSLVAIDKEHNMHLPILDAIRAINDHGMEVVSGIILGLDTDTPETGGKLFDFIEKS
KIAMATINLLQALPRTPLWDRLTREDRLRHD-EDLESNVAFRMPYDSVLAMWRDCMARAYEPKTLFSRYEHF
ASATYVNRLKRPWSRQRLSPGNIRKGLRILSNIFWKIGLRGDYRRVFWGFALRRLIRGQIEPIISVSLVAHH
LIMFARDATTGRGNASHYSAKMRILELEAP
>Bac-PZR86523.1.Rhizobiales.bacterium.aP/8-540
KDRRDIRPQKGSARKILCVFPRYAPSFGTFEYAYPLTGGVRAFMPPQGLLVIAAVLPKTWKVRFVDENMGPA
SADDFAWADAVFVSGMHIQRRRMEDICQRAHAFGKVAVLGGPSVSACPELYPGFDYLHVGELGDATGALIGM
LGRDVSRPREQIVLTTKSRRDLCHFPAPAYELAEIGRYFLGSVQFSSGCPYTCEFCDIPGLYGRVPRLKTPD
QVILELDKLL-ACGVNGSIYFVDDNFIANRRALRDLLPHLIRWQKCNGYAVSLSCEATLNIARSPEILALMR
EAAFDTIFCGIETPEPEALKAIDKAHNLMVPILDAVRAINRHGMEVVSGIILGLDTDTKDSGARILDFLEQS
KIPMATINLLQALPRTPLWERLNQENRLLRDEDDRESNVDFKLPYDDVLAMWRTCMAKAYQPDILFARYEYQ
MRATRPNRLKRPKSRQRWSARNIAKGLAILARLLWMVGVRGGYRRTFWKFALRRLVRGQIEPVLSVGLCAHH
LIMFARDACAGKGNASHYSAKARTLELETT
>Bac-WP_051953267.1.Methylocapsa.aurea.aP/8-539
EGDREADAAGDARRRILCVFPRYVPSFGTFEYAYPLTGGVRAFMPPQGLLVIAAVLPKNWDVRFIDENMTAA
SAEDFAWADAVFVSGMHIQRRQIEDIRARAHALGKAVALGGPSVSACPELYPDFDYLHIGELGDATDALIAH
LVRDISRPPAQIALTTSLRRDLAEFPVPAYELAKIDRYFLGSIQFSSGCPYTCEFCDIPGLYGRAPRLKTPA
QVVAELDKLI-ACGVNGSVYFVDDNFVANRRALLDLLPHLVTWQKRNGYAVSLSCEATLNIARTPEILQLMR
EAAFDTIFCGIETPEPDALRAIDKAHNMTLPILEAVRAINRHGMEVVSGIILGLDTDTNETGERILAFLDQS
KIPMATINLLQALPRTPLWDRLRNEGRLREE-NDAESNVQFRLPYDEVLAMWRNCMDKAYRPEALFARYEYQ
MRETRPYRLKRPNSRQRLSARNIRAALLILSKLLWKVGVRGDYRREFWTFVLPRLMRGQIEQILSVGLVAHH
LIMFARDACSGKGNASHYSAKTRTLELEKP
>Bac-VFU10023.1.Methylocella.tundrae.aP/17-548
ESAILSSVESGPKRRILCVFPRYVPSFGTFEYAYPLTPGVRAFMPPQGLLLIAAVLPKHWDVRFIDENMDAA
SAHDFAWADAVFVSGMHIQRRQMEDIRARAHALGRPVALGGPSVSACPEEYPRFDYLHVGELGDATGALIAI
LSRDVARPPKQIVLTTKERLPLAEFPAPAYELAKIDRYFLGSIQFSSGCPYTCEFCDIPGLYGRVPRLKTPA
QVVGELDKLL-ACGVNGSIYFVDDNLVGNRRALQDLLPHLVEWQKRNGYAVSFACEATLNIARSPEILRLMR
EAAFDTIFCGIETPEPAALKAIQKSHNVAAPILDSVRAINDHGMEVVTGIILGLDTDTPETGERIVDFLAQS
HIPLATINLLQALPRTPLWDRLRSEGRLREN-DELESNVEFKLPYDDVLAMWRRCMEKAYDPKALFARYEYQ
MRATRPNRLKRPKSRQRLSPRNIRMAFVILAKLSWKVGVRGSYRRAFWSFMLRRLMRGQIEPVLSVGLVAHH
LIMFARDACSGKSNASHYSAKTRPLEVNAP
>Bac-RAI41160.1.Rhodoplanes.roseus.aP/1-531
-MDRREAAGPRESRRILCVCPRYTSSFGMFEHAYPLTDGVRALMPPQGLLVIAAALPPGWEVRFVDENIRPA
THEEFQWAEAVFVTGMHAQRRQIESICHRAHMFDRTAILGGSSVSACPENYPEFDYLHVGELGDATEELFAR
LARDPGRPERQVVLTTVDRRDLTDFPLPAYELAELPRYLTGSIQYSSGCPYNCEFCDIPALYGRNPRLKTPE
QVTAELDKLL-ACGMTGPVYFVDDNFIGNRRAVRELLPALVDWQKARGYPFIFSCEATLNIAKRPEILELMR
EAMFETVFCGIETPEPEALEAISKDHNMMVPLLEAVETLNRYGLEVVSGIILGLDTDSPQTGRRVLDFIESS
RIPMLTINLLQALPRTPLWDRLQKEGRLIDD-ENRESNVDFVMPYDQVLTMWRDCMERAFSPAAVLSRYRHQ
LDHTYPNRMKVPFRERHVPWRDVVRGLKILRAVLWEVGVKADYRGEFWKVARTCLRRGQIEHLIRIGIMAHH
LVLSGRDAVEGRQKASHYSARPQEMPVPAE
>Bac-EJW10634.1.Rhodovulum.sp.PH10.aP/2-533
PVTGSAPVSSSDTRRILCVCPRYTSAFGMFEHAYPLTGRVRALMPPQGLLLIAASLPKSWEVRLVDENIRPA
TRDDFLWADAVLVTGMHAQRRQIEEICRRAHALGRTTVLGGSSVSACREFYPGFDYLHVGELGDATDALIAR
LAKDPSRPDRQVVLETRERRDLADFPVPAYDLCELDRYLTGSIQYSSGCPYHCEFCDIPALYGRNPRLKSPA
QVLAELDTLL-ACGMTGPIYFVDDNFIGNRRAVRELLPALVDWQKAHGYPFIFSCEATLNIAKRPEILALMR
EAVFETVFCGIETPEPEALEAISKDHNMMVPIVEAVETLNAHGLEVVSGIILGLDTDRPDTGRRVLDFVEAT
KIPMLTINLLQALPRTPLWDRLEKEGRLLDD-ESRDSNVDFKMPYDQVIAMWRDCMEKAFSPAAVFARYRHQ
LDHTYPNRLSPPLSQRHVPWSDVKRGLRMLRNVLWTVGVKSDYRREFWRVALACLRRGQIEHLIRIGVMAHH
LILSARDASAGRQKASHYSARPEEVPMAAE
>Bac-MBV8683272.1.Caulobacteraceae.bacterium.aP/8-535
DLARVAALQSATGRKILLVFPRYTPSFGTFEYAYPIRGS-QAFMPPQGLLVIAAALPAHWEKRFIDENLRAA
TAEDFAWAEAVFVSGMHIQRQQIHDICARAHAAGRTTALGGPSVSACPHYYPDFDYLHVGEMGDATDELVAR
LQADPSRPKAQVVLTTRTRTDLAAFPLPAYELAELPKYFMGSIQFSSGCPYECEFCDIPALYGRNPRLKTPQ
QVCAELDKMR-ALGISDAVYFVDDNFIANRKAVRDLLPALIDWQKRNDYPYRMACEATLNIAKRPEILGPMR
EAGFETVFCGIETPDPTALKEMHKAHNMMVPILEGIETLNSYGMEVVSGIILGLDTDTPDTPEAILKFIEVS
QIPLLTINLLQALPKTPLWTRLEREGRLAED-DSLESNVVFRRPYREVVDGWRRLMAAAYEPEALFARFEHQ
VEATFRNRRPRP---QPATWANIKKGLAIISRMIWICGIKSHYRRSFWKFAWPRIKAGEIEWLIASAVVAHH
LISFTNDACKGRQNASFYSAKLREDPPSQI
>Bac-SFV37105.1.Hyphomicrobium.facile.aP/1-527
-----MTSLPAERRKILCVFPRYSPSFGTFEYAFPLLDGVSAFMPPQGLLVVAAALPPTWEVRFRDENIESA
TAEDFAWADAVFVSGMHIQRPQISDICRLAHAHGKTTVLGGPSVSACPEQYPEFDYLHVGELGDATDEVIAR
LARDPSRPIRQVVLTTRERRDLGDFPIPAYELVPLERYFIGSIQFSSGCPYQCEFCDIPGLYGRTPRLKTPE
QIIAELDELL-ARGTNGAVYFVDDNFIAHRRAVRELLPHLVEWQKRNGYPFYFACEATLNIAKRPEILELMR
EASFGTVFCGIETPDPDALRAMSKEHNLMVPIIEAIGTLNSYGLEVVSGIILGLDTDKENSGEALLEFIERS
NIPMLTINLLQALPRTPLWDRLAREGRLVHD-DSRESNVDFKLPYAQVLSTWRDCMARAYEPEAVFARFAYQ
IRETYPHRIKLPNSPQRLSFRNIRRAVYMLCRIIWEVGVRSDYRAEFWKFARPLLRRGDIENLIAVPLVAHH
LIMFSREAVAGRRNASHYSARLLEPAIAAE
>Bac-ACI93786.1.Oligotropha.carboxidovorans.OM5.aP/1-528
----MDKQAELSPRRILCVFPKYSPSFGTFEYAYPLTDGVKAFMPPQGLLLIAAALPPSWSVRFIDENIRSA
TDADFAWAEAVFVSGMHIQRKQINDICRRAHEAERVVALGGPSVSACPDYYPEFDYLHIGELGDATEELFVR
LADDVARPPRQVALTTHERLAMAEFPQPAYELIPLRKYFLGSIQFSSGCPYQCEFCDIPGLYGRNPRLKSPQ
QVLAELDKMV-ANGLSGAVYFVDDNFIGNRRAVLELLPHLVEWQKRNGYAVQFACEATLNIAKRPEILQLMH
DAFFLTVFCGIETPDPKALQAMSKQHNMMVPILEGVKTLNSYGLEVVSGIILGLDTDTDDSGERILEFVDQS
QIPLLTINLLQALPKTPLWDRLARAGRLIEN-TERDSNVDFLLPYEQVVAMWRDCMGRAYTPEKMFARFQHQ
IEHTYPNRIHPPPTKQRLTAANIKRGLTMMARIIWHAGVRSDYRREFWKFAWPRLKAGDVERFISCSLVAHH
LITFARGASSGRQTASYYSDKPAEALPQAA
>Euk-RKP28291.1.Syncephalis.pseudoplumigaleata.Fg/1-489
-------------------------------------------MPPQGLLLIAASLPAGWEVRFIDENIRAA
TDEDFIWADAVFVSGMHIQRPQINDICRRAHQHDLAVALGGPSVSACPEYYPDFDYLHVGELGDATYELFRR
LGRDSARPDRQVILTTKERRDMAAFPLPAYELLPLNKYFIGSIQFSSGCPYQCEFCDIPALYGRNPRLKSPE
QVIAELDKML-ECGLAGAVYFVDDNFIGNRKATLDLLPHLIEWQKRNGYAIQFACEATLNIAKRPEILSLMR
EAYFTTLFAGIETPDPDALKAMSKQHNMMVPILEGVRTLNGYGLEVVSGIILGLDTDKLDAGEGILDFIDQS
QIPLLTINLLQALPRTPLYDRLKREGRLIED-SDRDSNVDFFLPYEHVVSTWRECMGRAYTPEKLFARFEHQ
VRETYPNRFQPPNSKQRLSWSNIKRGMTMLSNIIWHVGVKGDYRREFWKFAWPRLKTGDIERVISVGLVAHH
LIVFARDASSGQQNASYYSTRLRDMSVAAE
>Bac-EKS41943.1.Afipia.broomeae.ATCC.49717.aP/1-489
-------------------------------------------MPPQGLLLIAASLPAGWKVRFIDENIRAA
TDEDFIWADAVFVSGMHIQRPQINDICRRAHQHDLAVALGGPSVSACPEYYPDFDYLHVGELGDATYELFRR
LGRDSARPDRQVILTTKERRDMAAFPLPAYELLPLNKYFIGSIQFSSGCPYQCEFCDIPALYGRNPRLKSPE
QVIAELDKML-ECGLAGAVYFVDDNFIGNRKATLDLLPHLVEWQKRNGYAIQFACEATLNIAKRPEILSLMR
EAYFTTLFAGIETPDPDALKAMSKQHNMMVPILEGVRTLNSYGLEVVSGIILGLDTDKLDAGEGILEFIDQS
QIPLLTINLLQALPRTPLYDRLKREGRLIED-SDRDSNVDFFLPYEHVVSTWRECMGRAYTPEKLFARFEHQ
VRETYPNRFQPPNSKQRLSWSNIKRGMTMLSNIIWHVGVKGDYRREFWKFAWPRLKTGDIERVISVGLVAHH
LIVFARDASSGQQNASYYSTRLRDMPVAAE
>Bac-B3QHD1.1.Rhodopseudomonas.palustris.TIE-1.aP/1-527
---MKAE-SGQTSRRILCVFPRYTKSFGTFQHSYPLMDDVAAFMPPQGLLVIAAYLPDEWSVRFVDENIRAA
TADDFAWADAVFVSGMHIQRQQMNDICRRAHDFDLPVALGGPSVSACPDYYPNFDYLHVGELGDATDQLIAK
LTHDVTRPKRQVVFTTEDRLDMTLFPIPAYELAECSKYLLGSIQYSSGCPYQCEFCDIPGLYGRNPRLKTPE
QIITELDRMI-ECGIRGSVYFVDDNFIGNRKAALDLLPHLVEWQKRTGFQLQLACEATLNIAKRPEILELMR
EAYFCTIFVGIETPDPTALKAMHKDHNMMVPILEGVRTISSYGIEVVSGIILGLDTDTPETGEFLMQFIEQS
QIPLLTINLLQALPKTPLWDRLQREGRLVHD-DNRESNVDFLLPHDQVVAMWKDCMARAYQPEALLKRYDYQ
IAHAYATRLHPS-TPQRASKANIKRGMIMLRNIIWQIGIRGDYKLAFWKFALRRLIRGDIENLLLVMVVAHH
LIIYAREASRGHANASNYSIRLREAAVPAE
>Bac-BAL12022.1.Bradyrhizobium.japonicum.USDA.6.aP/16-546
GALMRAE-SNGTARRILCVFPRYTSSFGTFEHSYPLTDGVRAFMPPQGLLLLAAYLPEEWEVKFVDENLRRA
TNEEFAWAEAVFVSGMHIQRQQMNDICRRAHEFDLPVALGGPSVSACPDYYPSFDYLHVGELGDATNRLIEI
LARDTSRPGEQVVLTTKDRVPMTEFPIPAYELADVKKYFLGSIQYSSGCPYQCEFCDIPGLYGRNPRLKSPE
QIIAELDRLR-ECGMTDTVYFVDDNFIGNRKAAMDLLPHLIEWQKRTGYVVRLACEATLNIAKRPEILEKMR
EAYFITIFCGIETPDPDALKAMHKDHNMMVPILEGVQTINSYGMEVVSGIIMGLDTDKPNTSEALLAFVEES
RIPLLTINLLQALPKTPLWDRLEREGRLIED-DGRDSNVDFLLPYDEVVASWKHAMGVAYEPEKVYARFQYQ
CDNVYVHRLKMPTPDEMKTWPNIRRGLVMLRNIFWKVGVLGDYRRVFWKFALGRIKRGDLEGLIGCTLIAHH
LITFARAASSGKQNASNYSLRLREASVPAE
>Bac-TMJ60633.1.Alphaproteobacteria.bacterium.aP/1-528
---MRAE-TTETVRRILCVFPRYTSSFGTFEYAYPLTDGVKAFMPPQGLLLIAAYLPANWPVRFVDENIRPA
TAEDFEWAEAVLVSGMHIQRQQMNDICRRAHAFDLAVAIGGPSVSACPDYYPSFDYLHVGELGDATDELIAR
LARDPSRPVQQVVLKTADRVPMTEFPIPAYELAEIRKYFLGSIQYSSGCPYQCEFCDIPGLYGRNPRLKTPQ
QIVAELNKLL-ECGVTSSVYFVDDNFIGNRKAALDLLPHLVEWQKATGYVLRLACEATLNIAKRPEILEKMR
QAFFVTIFCGIETPDPDALKAMHKDHNMMVPILEGVRTINSYGMEVVSGIIMGLDTDKPETAEALLAFVDES
KIPMLTINLLQALPKTPLWDRLARENRLVED-DSRESNVGFLLPYEQVVESWRKCMEIAFQPKKLYERYQHQ
IDFTYANRLKVPVTPEQKTWANVKRGLIMLRNIFWKIGVLSDYRKVFWKFALPRLRHGDIEGLISVAIIAHH
QIVFARAASQGQQNASNYSMRLREASVPAE
>Bac-TMK41474.1.Alphaproteobacteria.bacterium.aP/1-528
---MRAE-RIETVRRILCVFPRYTSAFGTFEYSYPLTDGVQAFMPPQGLLLIAAYLPENWQVRFVDENIRPA
TQEDFEWAEAVFVSGMHIQRQQMNDICRRAHAFDLAVAIGGPSVSACPDYYPSFDYLHVGELGDATDELIAR
LARDTSRPERQVVLETTDRVPMTEFPIPAYELAEVKRYFLGSIQYSSGCPYQCEFCDIPGLYGRNPRLKTPQ
QIIAELDRLR-ECGVTDTIYFVDDNFIGNRKAAVELLPHLIAWQKRTGYVVRLACEATLNIAKRPEILEKMR
EAFFVTIFCGIETPDPDALKAMHKDHNMMVPILEGVRTINSYGMEVVSGIIMGLDTDKPETGEALLAFIDES
KIPLLTINLLQALPKTPLWDRLERENRLNHD-ESRDSNVEFLLPYDQVVGSWRKCMEIAYQPEKLYARYQYQ
CDFTYANQLKMPVSAEQKSWANIKRGLIILRNIIWKVGVLGDYRKVFWKFALGRLRRGDIEGLISSALIAHH
LIMFARAASVGQQNASNYSMRLREASVPAE
>Bac-KZD21835.1.Tardiphaga.robiniae.aP/1-527
---MRAE-GRQTVRRILCVFPRYTSSFGTFEYSYPLTDGVQAFMPPQGLLLIAAYMPENWEVRFIDENIRAA
TPNDFLWAEAVLVSGMHIQRTQMNDICYRAHSYDLPVAIGGPSVSSCPDYYPAFDYLHIGELGDATDQLIDI
LEKDTSRPDRQVVLKTTDRLDMTRFPIPAYELADIPRYFLGSIQYSSGCPYQCEFCDIPGLYGRNPRLKSPE
QITAELDKLL-ECGIMGSVYFVDDNFIGNRKAALDLLPHLVEWQKRTGFVLRLSCEATLNIAKRPEILALMR
DAWFGTIFCGIETPDPVALKAMKKDHNMMVPIMEAIETLNSFGMEVVSGIILGLDTDRPETGQHLLEFVEAS
QIPLLTINLLQALPQTPLWDRLKKEGRLNED-EGRDSNVDFLLPYDDVVKSWRRAMGSAYVPEKLLERFEYQ
IRHTYPNRIKPP-IGAMLTWKSIRLGLVMLRNIFWKVGVLGDYKRAFWKFAFRRLARGEIEYLISGIMVAHH
LINFARDASGGQTNASYYSLKLQDAAVPAE
>Bac-OJY09763.1.Rhizobiales.bacterium.62-47.aP/1-528
----MNQMSVRGGRRILCVFPRYTSSFGTFEHAYPLTDGVQAFMPPQGLLLIAAYLPANWEVRFIDENIRAV
TTEEFEWAEAVLVSGMHIQRQQMNDICHRAHAFDLAVAIGGPSVSACPDYYPSFDYLHVGELGDATDELIER
LARDPSRPERQVVLKTVDRLDMTEFPIPAYELADIPRYFLGSIQYSSGCPYQCEFCDIPGLYGRNPRLKSPE
QITRELDMLL-ACGINGSVYFVDDNFIGNRKATLELLPHLIEWQQRTGFVLRFSCEATLNIAKRPEILSQMR
EAYFATIFCGIETPDPVALKAMHKDHNMMVPIMEAIQTLNSFGMEVVSGIILGLDTDKPETGAHLLEFIDRS
QIPLLTINLLQALPRTPLWDRLQRENRLIED-DNRDSNVDFRLPYEHVVTTWRNCMGSAYLPGKLLERFEYQ
IRNTYPHRLRPPLSRARLSAKNIKLGLTMLRNIFWKVGVLGDYKLDFWKFALRRLARGEIEYLISSIMVAHH
LIVFARSASRGQTNASYYSLKLQESSVPAE
>Bac-ODT13692.1.Kaistia.sp.SCN.65-12.aP/1-528
---MRSAGQQYGIRRILCVFPRYTSSFGTFEHAYPLTAGVQAFMPPQGLLLIAAYLPADWKVRFIDENIRAA
TDEDFEWAEAVLVSGMHIQRQQMNDICRRAHAFDLPVVLGGPSVSACPDYYPSFDYLHVGELGDATDELIRR
LARDPSRPGCQVVLKTADRLAMDKFPIPAYELADIRHYFLGSIQYSSGCPYQCEFCDIPGLYGRNPRLKTPE
QITRELDKLL-ECGISGSVYFVDDNFIGNRKAALELLPHLIEWQKKTGYVLRFSCEATLNIAKRPEILSQMR
EAFFATIFCGIETPDPVALKAMHKDHNMMVPIMEAIRTLNEYGMEVVSGIILGLDTDKPETGQHLLDFIDQS
QIPLLTINLLQALPKTPLWDRLARENRLIED-EGRDSNVDFRLPYDHVVETWRDCMGRAYQPEKVLERYEYQ
IRKTYPKRVQPR-TPQQRSWRNIKLGLTMLRNIFWRVGVRGDYKRIFWKFALRRLARGEIEYLISSILVAHH
LIVFARSASRGKTNASYYSLKLQEASVPAE
>Bac-ABE63468.1.Nitrobacter.hamburgensis.X14.aP/1-527
---MRGV-GRYGIRRILCVFPRYTSSFGTFEHAYPLTAGVQAFMPPQGLLLIAAYLPAEWKVRFIDENIRFA
TNEDFEWAEAVFVSGMHIQRQQMNDICRRAHAFDLSVALGGPSVSACPDYYPSFDYLHVGELGDATDDLIGR
LARDPSRPDGQIVLKTADRLDMTRFPIPAYELADIKHYFLGSIQYSSGCPYQCEFCDIPGLYGRNPRLKTPE
QITRELDKLL-ECGITGSVYFVDDNFIGNRKAALDLLPHLIEWQKKTGFVLRFSCEATLNIAKRPEILSQMR
EAFFATIFCGIETPDPVALKAMHKDHNMVVPIMDAIRTLNDYGMEVVSGIILGLDTDKSETGQHLLEFIDRS
QIPLLTINLLQALPKTPLWDRLKRENRLIED-EARDSNVDFRLPYDHVVGTWRECMGRAYEPERLLERYEYQ
IRETYPKRVQPR-TPQQRSWRNIKLGLTMLRNIFWRVGVRGDYKRVFWKFALRRLARGEIEYLIGSILVAHH
LILFARSASRGKTNASYYSLKLREASVPAE
>Bac-MBI3827899.1.Planctomycetes.bacterium.Pl/15-545
-THRRETYRPRNVRRILCVFPRYTRSFGTMHHAYPLMRGVKAFMPPQGLLVIAAYLPKEWEVRFIDENKTEA
RESDYHWADAVFISGMHVQRQFIVKINAQAHAQGKITILGGPSVSSSPEWYRDIDILHCGELGDATDKIVRR
LDESVARPETQEIHITSNRLPLNDFPVPEYRQIKLTDYFLASVQFSSGCPYKCEFCDIPELYGRNPRLKTPQ
QVSAELDAML-ARGNPGAVYFVDDNFIANQKAALELLEHLGAWQRERGYPVQFACEATLNLAQNPRIMELMR
EAYFCTVFCGIETPEDDALEAIQKTQNMREPLLESIKKLNAHGIEVVSGIIMGLDTDTPVTGERVSAFIEAS
NIPMLTINMLHALPKTPLWRRLEKDKRIVNI-PGRESNVEFLLPYETVSNMWLESVRKAYTPDAIYARFDHQ
IRNTYPNRKQLPATKARVNPSNILRGLSIMGHIVWHVGLRSDYRKRFWKTAWPNLKKGKIEEVIHSAVVSHH
MILFARDCLDGTAEKCFYSETPKAAHAATR
>Bac-MBC5811327.1.Eremiobacteraeota.bacterium.Em/1-525
--MKRAT--SSVRRKILCVFPRYSPSFGTFENAYPIV-GVKAFMPPQGILVIASYLPENWEVRFRDENLQPA
NAADFTWADAVFASGMHIQRGQIDDINRRAHAHGTVTVLGGPSVSGCPEYYPDYDYLHVGELGDATDDLIRR
LEASTQRPPSQVRLEAVERLPLADFPVPAYHMTDLSQYFLGSVQFSSGCPYRCEFCDIPELYGRNPRLKTPE
QIVGELDAIL-AAGGERAIYFVDDNFVGNRKAAKELLPHLIAWQKKNGFAVQLACEATLNIAKSPDLLEMMR
EAYFCTIFCGIETPDPKALHEMAKDQNNAMPVMDAINIIHAHGMEVVSGIIMGLDSDTAQTPDMILEFIEAS
KIPLLTINLLQALPRTPLYRRLQAEGRLVDE-PGRESNVEFKLPYDQMIAMWRRVFTTAYQPEAIYRRFAYH
VDHVFPNRIKPPNSPQRVNARNIRKALSILGNLLVRVGIFSHYRHVFWKMARAALKRGDIEAMFHIGLVSHH
LITFARQASEGKRNASFYSENLDALKAS--
>Bac-MBC5798554.1.Eremiobacteraeota.bacterium.Em/1-527
--MSRAN--SEVCRNVLCVFPHYTPSFGTFEHAYPFV-GVKAFMPPQGILVIASYMPANWKVRFVDENVRRA
GAADFLWADVVFVSGMHIQRPQIQDINRRAHAYGKVTALGGPSVSGAPEYYPDFDYLHVGELGDATDDLVAR
LTESVMRPGQQIRLETNDRLPLSAFPIPAYDQIDVGQYFLGSVQFSSGCPYRCEFCDIPELYGRNPRLKTPE
QIVVELDAIL-ASGGQRSIYFVDDNFVGNRKAAKELLPHLIEWQKKNGYAVQLSCEATLNIAKSPDLLAMMR
EAYFCTIFCGIETPDPEVQKLIAKDQNNMMPIMDAIGIIHSFGMEVVSGIIMGLDSDTPDTPDRILEFVEDS
KIPLLTINLLQALPRTPLYRRLQAEGRLVEQ-PGRESNVEFKLPYDQIVEMWRRTFTAAYTPQALYERFAYH
VERVFPNRITPPASKQRVNPRNIRSALRILANLLVRVGIMSDYRNVFWKMARQTLAKGDIEAMIHIGMVSHH
LITFAREAGAGRQGASFYNQDVREADALER
>Bac-MBD5603672.1.Eremiobacteraeota.bacterium.Em/1-490
-------------------------------------------MPPQGILVIANYMPADWNVRFVDENVRRA
GPADFVWADVVFVSGMHIQRPQIGDINRRAHAYGKVTALGGPSVSGCPEYYPDFDYLHVGELGDATDALVAR
LTESVARPPQQVRFETKDRLPLAEFPVPAYEKLDVANYFLGSVQFSSGCPYRCEFCDIPELYGNNPRLKTPE
QIVAELDAIL-ANGGERAIYFVDDNFVGNRKAAKELLPHLIAWQKKNGFAVQLACEATLNIAKSPDLLAMMR
EAYFCTIFCGIETPDPVALKAMHKDQNNQMPVLEALGIIHSFGMEVVSGIIMGLDTDTADTADKILEFVEVS
NIPLLTINLLQALPRTPLWRRLEAEGRLVIDQPGRESNVEFKLPYEQMVEMWRRTFTAAYQPEALYRRFKYH
VEHVFPNRITPPNSKQRVNFRNIRLAIRIFGNLLVRVGLLSDYRNVFWKMAKQTIAKGDVEALFHIGMVSHH
LITYAREAAAGRHGASFYNQEMRESAQDAR
>Bac-ABF41323.1.Koribacter.versatilis.Ellin345.Ad/1-523
--MSLEP--NQTSRRVLCVFPRYEKSFGTFDNAYPLL-GVKAFMPPQGMLVIAAYLPKRWQVRFVDENVKPA
SDADYRWADVVMTSGMHIQRNQINAINRRAHSFGKVTVIGGPSVSGCPEHYPEFDYLHVGELGDATDTLIQL
LEVSVARPHEQVRFETKERLPLADFPTPAYDMAAMDKYFLANVQFSSGCPYRCEFCDIPELYGRNPRLKTPQ
QILKELDAIV-AGGAIGAVYFVDDNFVGNRKAALELLPHLVEWQKKNNYPVEFACEATLNIVKSPDLLALMR
EADFWTIFVGIETPDPAALKLISKDHNNTVPVLEAIQTLNSFGIEVVSGIIMGLDSDTVETGERILKFVAES
QIPVLTINLLEALPRTPLYRRLQAAGRL-NDAPGRESNVEFVLPYDQVVAMWRKTFQNAFTPEAIYERFSYQ
QKNTYPHRVQPP-PSGKANLRNMLRGFTTLAKLMWIVGVKSDYRRVFWKMARPALRELDIEDIIHVSLVSHH
LISFAREAARGAQNAAFYSPELKAQTA---
>Bac-QMV17725.1.Granulicella.sp.5B5.Ad/12-537
GLAPLPPDVAAITRRILCVFPRYTKSFGTFNNAYPLL-GVKAFMPPQGLLTIAAYLPKHWEVRFIDENVAPA
RKRDFAWADAVFVSGMHIQRNAINSINARAHALNKPTALGGPSVSGCAEYYPDFDYLHIGELGDATNQLIAA
IARSTQRPATQQVFTTAERLKLSDFPTPAYDLAGMYNYFLANVQFSSGCPYRCEFCDIPELYGQNPRLKTPE
QILKELDAIV-AGGAVGAVYFVDDNFVGNRKAAKELLPHLIEWQKKNKYPLEFACEATLNIVRSPDLLEMMR
EASFWTIFCGIETPETDALKAMSKQQNNEIPLLEAVQTLNSYGIEVVSGMIMGLDTDTYQTPDRILEFVEAS
KIPVLTINLLEALPRTPLYRRLQDEGRLIEDATGRESNVDFKLPYNDVVAMWRRTFSTAFAPEAIYRRFAYN
QQHTYPNRIAIP-PAGKISLANIYRGFSTLAKLMVRVGIFSNYRKIFWRMAWPCLKQLDIEDVIHVSLVAHH
MISYAREAEAGFQSAAFYSPNV-----EHA
>Bac-PYN53359.1.Rokubacteria/1-528 bacterium.Rk
---MRTTYSPRHRRRILLVYPRYARSFGTFERAYPLFGGVRAFMPPQGLLVVAAYLPETWEMRFVDENSRPA
SADELAWADALFVSGMHVQRARIHRIIERAHTHGKPVVLGGPSVSGCPEFYPDADIVHLGELGDATDRVVAH
LDAHTERPRAQLRFETRERLPLADFPTPRYELLRLREYFLASIQFSSGCPYTCDFCDIPELYGRNPRMKRPA
QVLAELDRLV-EAGVL-SVYFVDDNFIGNQKAVLELLPHLVEWQTRRRYPLRFACEATLNLAKNERALALMR
AAGFVTVFCGIETPEPDALHAMSKDQNLRMPILDAVKRINGYGMEVVSGIILGLDTDTPESADHIIEFIHAS
RIPMLTINILYALPRTPLWRRLQREGRLLDD-GSLESNVRFRLPYETVLAMWRKCITAAYEPAALYDRYAHN
VAYTFANRVDFPTNARRASWQNLAAAAGTLARILWRIGARGDYRATFWRWAWPALKAGKLEALINVAVVSHH
LIEFTRDCLRGAGEASFYAPETPAADAEAR
>Bac-PYN16994.1.Rokubacteria/1-528 bacterium.Rk
---MRTPYTPTTVQNILCVFPRYTPSFGTFHHSYPLLGGVRAFMPPQGLLVVASYLPAAWRVRLVDENACPV
TPEEFGWADAVFVSGMHVQRPHIDDIVRRAHAAGRPVVLGGPSVSGCPESYPTADILHIGEVGDATDRVIEY
LDTHSGCPGRQLAFTTTTRLPLDDFPIPAYELISLREYFLASIQFSSGCPYTCEFCDIPALYGRNPRLKQPA
QVLAELDRLR-AGGAQ-AVYFVDDNFIGNQKAALELLPHLVAWQARNRYPLRLSCEATLNIAKNERVLALMR
EAGFVTVFCGIETPEPAALRAMSKEQNLRLPIVEAVRRINSYGLEVVSGIILGLDTDTPETADHILEFIRAS
QIPILTINILYALPKTPLWDRLAREGRLLED-PARESNVRFRLPEETVLEMWRRCIRAAYTPEFLYARYAYN
QRHTFRRRRRFPLNPARLAPASVGRGAAILLRLFWRLGARGHYRRVFWRMAWEMLRAGRVEHLIHSAVVSHH
LIEFTRDSLRDAPEPSFYAPRPAAARAAVR
>Bac-OLB10246.1.13_2_20CM_69_10.Rk/1-528
---MRTRYLPTRRRRVLCVSPRYAPSFGTFQYAYPFFGGVRAFMPPQGLLVVASYLPETWDVRFVDENAGAA
SDADFQWADAVLVSGMHVQRAFINDIVARAHRHGRVVVLGGPSVSSCPEYYPEADLLHVGELGDATDRIIEY
LDTHRGRPRRPLRFETATRLPLSDFPAPAYHLTPIRRYFLANIQFSSGCPYSCEFCDIPALYGKNPRLKTPA
QVLAELDQIL--AGGATSVYFVDDNFIGNQKATLELLPHLIEWQRAHRYPLRFACEATLNIAKNERVLALMR
EAGFVTIFCGIETPEPQALRFMSKDQNLRMPLLEAVRTLNRYGFEVVSGIIIGLDTDTPDTTDRIIDFVQAS
AIPILTINILYALPRTPLWRRLEAEGRLLPD-EGRESNIAFRMPYESVLDMWLRCITTAYDPAAVYERYVYN
VEHTFSNRLPFPTNRERASWRNVLMGLAILGRLFWRVGIRGDYRRTFWKAALPMLRAGELEALINTAVVSHH
LIEFTRQCARGVRESSFYAPEAPAPPEAVA
>Bac-OLC13856.1.13_1_40CM_69_27.Rk/1-523
---MRTRDAPATRRRILCVSPRYAPSFGTFQYSYPLFGTVRAFMPPQGLLVIANYLPESWEVRFVDENAAPA
GEPDFRWADAVFVSGMHVQRPFIADVIQRAHAAGKPVVLGGPSVSGCPEYYPDADILHIGELGDATDRVIKW
VDTHQGRPRTPLRFETSERLPLVDFPTPAYHMIPLRQYFIANVQFSSGCPYTCEFCDIPALYGRNPRLKTPA
QVLAELDQIA--AGGATSVYFVDDNFIGNQKAALELLPHLVDWQVRNRYPLRLACEATLNIATNEKVLALMR
EAGFVTVFCGIETPEPQALRFMSKDQNLRMPIMEAVRRMNDYGMEVVSGIIIGLDTDTPQTADHIIEFVHAS
QIPVLTINILYALPKTPLWRRLEAEGRILFE-SDRESNVLFRLPYETVLDMWLRCITAAYEPEAVYRRFAYN
VAHTFPRRLDFPRNPRRASWRNVLMGVGVLARVIWRIGIRSDYRRTFWRMAWPALRAGKIEEVIHTAVVSHH
LIEFTRQCVRGVRESSFYAPVA-----PAT
>Bac-PYM55172.1.Rokubacteria.bacterium.Rk/1-528
---MRTPYVPARVRRILCVYPRYAKSFGTFQYSYPFFGGVRAFMPPQGLLTVAAYLPESWPVRFVDENARAA
TTSDFRWADAVFVSGMHIQRGHINDVIARAHAQGRPVAVGGPSPSGCPEYYPEADMLHLGELGDGTDRLLEY
LDTHDGRPPRQIRFETVERLPMADFPVPAYSLIWLRQYFIASIQFSSGCPYACEFCDIPGLYGRNPRLKTPE
QVLRELDEIV-AAGAV-SVYFVDDNFIANQKAAQELLPHLIEWQARNRYPLRFACEATLNIAKNERVLALMR
SAGFNTVFCGIETPEPHALRAISKDQNLRMPMLEAVQRLNAHGLEVVAGIILGLDTDGPETADHILDFIGAS
QIPVLTINILYALPKTPLWGRLEREGRLSFD-GHRESNVVFLQPYDAVVAAWKRCIAEAYTPEAIYRRFAHQ
TVHTFPHRGDFPVSPHRASWRNVIRGFAILGRVIWRVGVCSNYRRTFWRMAGPALRRGQIEEVIHLAVVSHH
LIRFTRDCLEGAGESSFYSPSVTSAPTSTR
>Bac-PYM16918.1.Rokubacteria.bacterium.Rk/7-537
GSTMRTPYTPTHGRRILCVFPRYARSFGTFQHAYPLFGGIRAFMPPQGLLVIAAYLPDAWDVRFIDENSRRA
SDDDLRWADAVFTSGMHIQRCEILDLTRRAHAHGRPVVLGGPSVSGCPEYYPDVDLRHVGELGDATDRVIEW
VDTHTGQPPAPLSFVTEERLPLAAFPVPAYHLVPMREYFIATIQYSSGCPYACEFCDIPALYGRNPRLKSAE
QVLTELEQIT-AAGAL-DVYFVDDNFIGNQKAALELLPRLVEWQTANRYPLRFACEATLNLAKNERVLELMR
EAGFQTVFCGIETPEPSALRSISKDQNLRMPLLEAVRRINDHGMEVVSGIILGLDTDSPETADRILEFVRAS
RIPMLTINVLYALPKTPLWRRLEAESRLRPD-GARESNVEFKLPYETVMAMWRRCISAAYEPAALYERFAHN
VVHTFARRQRYPVSAHRASWTNVAMGLGLVGRLVWRIGVRGDYRGTFWRFALGRLGSGDLEGLIHVAVVSHH
LIEFTRDCLRGAGESSFYAPTPAVSADIAM
>Bac-OGL15523.1.RIFCSPLOWO2_12_FULL_71_22.Rk/19-549
VGLMRTRYRPVNRRRVLCVYPEYARSFGTFQHAYPLFGGVRAFMPPQGLLVAAAYLPETWDVRFVDENSRRA
TDEDFRWADAVLTSGMHVQRARIRDLIARAHAHGRAVVLGGPSVSSCPEDYPDADVLHLGELGDATDEVIEY
LDGHADRPAGQLRFETGERLALVDFPRPAYRLVNLREYFLANIQFSSGCPYACEFCDIPALYGKNPRLKTPG
QVLAELDELA-AGGVT-TVYFVDDNFIGNQRAALDFLPHLIEWQARRRYPLRFACEATLNIAKNERILGLMR
AAGFITVFCGIESPEPHALHSISKDQNLRMPMLEAVRRINGYGLEVVSGIIVGLDTDTEETADHIIEFIRAS
QIPVLTINVLYALPKTPLWRRLERDDRLLHG-GGRESNVVFKLPYETVLEMWRRCITAAYDPDAIYGRYAHN
LRHTFPNRLAYPRSPERASWRNALMGLGLLGRIVWRIGVRGDYRRTFWRMAWPALRGGRLEELIHVATVGHH
LIEFTRDCLRGEGESSFYAPEPTTQAPTAS
>Bac-OGL07389.1.RIFCSPLOWO2_02_FULL_73_56.Rk/5-535
GRPMRTPYRTRSRRRILCIYPAYARSFGTFQHAYPLFGRVRAFMPPQGLLVTAAYLPETWEVRFVDENSRRA
SDADFRWADAVLTSGMHVQRARITDVIARAHAHGRPVVLGGPSVSGCPEYYPAADLLHVGELGDATDQVIEW
LDTHAGRPPEQLRFETGERLALVDFPRPAYGLIDLREYFLANVQFSSGCPYSCEFCDIPALYGRNPRLKTPG
QVLAELDELV--AGGATSVYFVDDNFIGNQRAALDLLPHLIDWQARRRYPLRLACEATLNIAKNERVLELMR
EAGFITVFCGIETPEPHALHSISKDQNLRLPVLEAVRRINRYGLEVVSGIIVGLDTDTEATAGHILEFIRAS
QIPMLTINVLYALPKTPLWRRLAQEGRLRHD-GGRASNVVFRLPYETVLGVWRRCITAAYAPEAVYARFAYN
LRHTFPNRLAFPASPERASWGNMLMGFGLLGRIVWRIGVRGHYRRTFWRMAWPTLRAGKLEELINVAVVSHH
LIEFTRDCLRGEGESSFYAPEPAAPAPPIA
>Bac-HBH01151.1.Rokubacteria.bacterium.Rk/1-415
---MRTPYRATRRRRLLCIYPAYARSFGTFQHAYPLFGGVRAFMPPQGLLVMAAYLPEAWEVRFIDENSRRA
TDADFRWADAVLTSGMHVQRAWIAEVIARAHAHGRPVVLGGPSVSGCPEYYPEADLLHLGELGDATDRVIEW
LDTHADRPPGQLRFETDERLALVDFPRPAYGLIDLREYFLANIQFSSGCPYTCEFCDIPALYGRNPRLKTPG
QVLAELDEIV--AGGATSVYFVDDNFIGNQRAALDLLPHLVEWQARRRYPLRLACEATLNLAKNGRVLELMR
EAGFVTVFCGIETPEPHALHSISKDQNLRLPVLEAVRRLNDHGLEVVSGIIVGLDTDTEETANRILEFIRAS
QIPMLTINVLYALPKTPLWRRLEREDRLRHD-GGRASNVVFRLPYETVLGAWRRCITEAYA-----------
------------------------------------------------------------------------
------------------------------
>Bac-RPH84949.1.Rokubacteria.bacterium.Rk/1-528
---MRTAYQPIHQRRILCVYPRYARSFGTFQHAYGFFGGVRAFMPPQGLLAVAAYLPQTWSVRFVDENSRPA
TAADFAWADSVFVSGMHIQRPQIHDVIARAHAQDRLVIVGGPSVSGCPEYYPDADMIHVGELGDATDRLIEH
LDRTPGRPSSQLCFETKDRLPLADFPTPAYEMIPLSEYFIANIQFSSGCPYACEFCDIPALYGRNPRLKSPE
QVLRELDLIA-MAGSK-SVYFVDDNFIGNQKAALELLPHLVDWQTRNRYPLRFACEATLNIAKNERVLELMR
EAGFITVFCGIETPEPEALHAISKDQNLRMPILKSVERINSYGMEVVSGIILGLDTDGPDTADRIVEFIRAS
RIPMLTINILYALPKTPLWRRLEAEGRLLSG-EGRESNVEFKLPYETVLDMWRRCISAAYTPDALYARFAYH
LAHTYRRRKPYPRNPQRVSWANVRMGLGILVRLMWRVGVRGDYRRTFWRLTWQALKAGEIETLLQAALVSHH
LIEFTRDALQGVGEASFYAPTTVAAPTAPR
>Bac-PYN05623.1.Rokubacteria/13-543 bacterium.Rk
TDIMRTAYNPAVRRRILCVYPAYARSFGTFQHAYGFFGGVRAFMPPQGLLAVAAYLPASWEVRFADENSCAA
SDDDFRWADAVFISGMHIQRPRIHDVIARAHAHDRTVVLGGPSVSGCPEYYPDADVLHVGELGDATDRLIAY
LDHHVERPPEQLRFETVERLPLADFPIPAYDLIQLREYFIANIQFSSGCPYSCEFCDIPALYGRNPRLKTPA
QITRELDLIA-AAGCT-SVYFVDDNFIGNQKAALELLPHVVAWQERHRYPLRFACEATLNIAKNERVLALMR
EAGFITVFCGIETPEPHALRFMSKDQNLRMPILEAVERINAYGLEVVSGIILGLDTDTLETADHIIEFIRES
RIPLLTINVLYALPKTPLWRRLETEGRLVPE-AGRESNVAFRLPYETVIDMWRRCITAAYRPDALYERFGHQ
IAYTYRRRKDYPSNAQRASWANIRLALGILARLFWRVGVCGDYRRTFWRMAWPALRAGRIESLIHAAVVSHH
LIEFTRDCVRGLGESSFYAPGAAPPLSQAD
>Bac-PYN26246.1.Rokubacteria/6-536 bacterium.Rk
SSPMRTPYTPAARRRILCVYPVYARSFGTFQHAYPFFGGVRAFMPPQGLLAVAAYLPEAWDVRFVDENSRAA
TDDDFRWADAVFVSGMHVQRPRIHDVIARAHAHGRPIVLGGPSVSACPEYYPDADVLHLGELGDATDQLIEY
LDHHDGRPRHQLRCETAERLPLAAFPTPAYELIRLREYFIANIQFSSGCPYACEFCDIPALYGRNPRLKTPE
QICRELDLIA-AAGCT-SVYFVDDNFIGNQKATLELLPHLVAWQERNRYPLRFACEATLNIAKNERVLALMR
EAGFITVFCGIETPEPQALRFMSKDQNLRMPILEAVERINAHGLEVVSGIILGLDTDTLETVDHIIGFIRES
RIPLLTINVLYALPKTPLWRRLEAEGRLVPE-AGRESNVAFRLPYATVIDMWRRCITAAYEPEALYARFAYQ
VEHTYARRKDYPANAQRASWANLRMGLGILARLFWNVGVLGRYRRTFWPMAWPALKAGKIESLIHVALVSHH
LIEFTRDCVQGLGESSFYAPGAMLPVRAPE
>Bac-PYM81698.1.Rokubacteria/6-536 bacterium.Rk
SSPMRTPYSPAARRRILCVYPVYARSFGTFQHAYPFFGGVRAFMPPQGLLAVAAYLPETWEVRFVDENSRPA
TDDDFRWADAVFVSGMHVQRPRIHDVIARAHARGRPVVLGGPSVSGCPEYYPDADVLHLGELGDATDRLIEY
LDHHGGRPRDQLRYETVERLPLAAFPTPAYELIRLREYFIANIQFSSGCPYACEFCDIPALYGRNPRLKTPE
QICRELDLIA-AAGCT-SVYFVDDNFIGNQKATLELLPHLVAWQERHRYPLRFACEATLNIAKNERTLALMR
EAGFITVFCGIETPEPQALRFMSKDQNLRMPILEAVQRINAHGLEVVSGIILGLDTDTLETADHIIEFIRES
RIPLLTINVLYALPKTPLWRRLEAEDRLVPD-VGRESNVAFRLPYETVIDMWRRCITAAYDPEALYARFAYQ
VEHTYARRKDYPSNTQRASWANVRMGLGILARLFWKVGVRGAYRRTFWRMAWPALKARKIEPLIHVALVSHH
LIEFTRDCVQGLGESSFYAPGDTTLVRTPE
>Bac-TMQ17096.1.Rokubacteria/4-534 bacterium.Rk
SVIMRTPYVPAHVRRILCVYPRYARSFGTFHHAYPLFGGVRAFMPPQGLLVVTAYLPERWDVRFVDENSQPA
TADDFRWADAVFVSGMHIQQPQIHDVISRAHAHDRPVVIGGPSVSGCPEYYPDADLLHIGELGDATDRVIEY
LDRHPGRPAHPLRYVTAERLPLTQFPTPAYELIRLREYFIANLQFSSGCPYSCEFCDIPALYGRNPRLKSAA
QILGELDLIA-AAGAT-SVYFVDDNFIGNQKAALELLPHLVDWQVRHRYPLRFACEATLNIAKNERVLELMR
EAGFITVFCGIETPEPHALHSMSKDQNLRMPILDAVRRINDHGIEVVSGIILGLDTDGPATADHIIEFIRAS
NIPMLTINVLYALPKTPLWDRLSAEGRLTNE-AGRESNVVFKLPYETVVDMWRRCITAAYAPDALYARFQHN
IAHTFSRRKDYPTNAQRASWANVRMGLGLLARVIWRVGLLGDYRRAFWRLAWPAIKAGQVEGLIHTAIVSHH
LIEFTRDCLRGIGETSFYAPGPAVETREAA
>Bac-PYM21880.1.Rokubacteria/4-534 bacterium.Rk
LFAMRTPYSPLHIRRILCVYPHYARSFGTFHHAYAFFGGVRAFMPPQGLLVVAAYLPDTWEVRFVDENRRAA
TADDFRWADAVFVSGMHIQRPQIQNIIARAHAHGRPVVIGGPSVSGCPEYYPDADLLHVGELGDATDHVIEH
LDRHPGRPGRQLRFETGERLPLTQFPTPAYGMIKLREYFIANMQFSSGCPYSCEFCDIPALYGRNPRLKTAA
QVLGELDQIA-AAGAT-SVYFVDDNFIGNQKAALELLPHLVDWQVRNKYPLRFACEATLNIAKNERVLALMR
EAGFITVFCGIETPDPHALHSISKDQNLRMPILDAVQRINAHGLEVVSGIILGLDTDGAETADHIIEFIRAS
KIPMLTINVLYALPKTPLWDRLTAEGRLTPE-AGRESNVVFKLPYEAVIDMWRRCITAAYAPEAVYERFAYN
IAHTFSRRKDYPTNPQRASWANVRMGFGILGRLIWRVGVVGGYRRTFWRLAWPALKSGQIEGLIHAAIVSHH
LIEFTRDCLRGIGETSFYAAGVPQTPQRSS
>Bac-APB33887.1.Gloeomargarita.lithophora.Alchichica-D10.Cy/7-537
-LSRRTPYQPQNRRRILCVFPRYSPSFGTFHHAYGLMPGVKGFMPPQGLLVVSAYLPESWEVRLIDENIRPA
RWWDYRWADGVIISGMHIQKPQILEINRKAHQHGKITALGGPSVSGCPEYYPQVDLLHLGELGDATDAMIAH
FDHHTERPAQQIIFQTKERVPLSEFPIPAYEKLPLGQYFIGSVQFSSGCPYHCEFCDIPALYGNNPRLKTPQ
QIIVELDTIL-AAGNPGAIYFVDDNFIGNRKAITQLLPHLIDWQKERGYPVQFACEATLNLAQSPKILAMMR
EAYFCTVFCGIETPEPEALHSISKDHNLSLPILQGVKILNSYGLEVVSGIILGLDTDTAMTGDRILEFIRLS
QIPMLTINLLYALPKTPLWERLEKAGRLVFD-DERESNVNFLLPHEQVVAMWRKCITQAYTPEFVYERFAYN
LEHTYPNRIQVPNSPARTSLANIIKGLGLMFNILLKVGLLSDYRGTFWQFAKPAFQKGQIEYIISTALVSHH
LIKFARECSQGQESASFYSQKVRQPVAVTT
>Bac-MBF2099020.1.Gloeomargaritaceae.C42_A2020_066.Cy/16-546
-TQRRTPYQPRNSRRILCLFPRYSRSFGTLHHAYPLTPGVKAFMPPQGLLVVAAYLPETWEVRFIDENIRPA
GAKDYRWADVVIVSGMHIQRPHINRINELAHRYGKLTALGGPSVSACPEYYPDFDLLHLGELGDATDQMIEY
MDRHTDRPAGQVQFQTQERVPLDRFPIPAYHLIKPDQYFIGSIQFSSGCPYHCEFCDIPALYGNDPRLKTPE
QITAELDALL-AQGNPGAIYFVDDNFVGNRRAVTALLPHLIEWQKSRGYPVQFACEATLNLAQSPKLLSMMR
EAYFTTVFCGIETPEPDALHAISKDHNLSMPILEAVRTLNRYGLEVVSGIILGFDTDTPETADRILEFIRRS
QIPMLTMNLLYALPKTPLWDRLVREDRLILD-EQRESNVDFRLPYDQVVAMWRRCITTAYSPEAVYERFAYN
IEHTYPNRITPPNSPARASGANIRKGLILLAKILIRVGLLSHYRDTFWKLAGPALKQGQIESVISTALVAHH
LIEFARECAQGQESASFYSQRLRRPAEPIS
>Bac-NHC58238.1.Aphanocapsa.montana.BDHKU210001.Cy/16-547
KQTPRVIYQPKNKRKILCVFPQYGKSFGTFYHSYPLTDGVKAFMPPQGILLVASYLPQSWEVRLVDENIQPA
TAADYRWADVVITSGMHIQRPQINAINRIAHQYGKLTVVGGPSVSACPEYYPEFDILRMGELGDADDALIEL
IDTSLDRPSQQLRLVTQERLPLQEFPTPAYHHIDLGNYYLGSIQFSSGCPFRCEFCDIPELYGRNPRLKSPD
QVIAELEAML-KAGRVGAVYFVDDNFIGNRRAVMELLPRLIEWQKSRGYPLQFACEATLNIAQSPKLLEMMR
EAYFTTIFCGIETPETDALQSISKDQNLSMPILDAVKILNSYGLEVVSGIIIGFDTDTLETGDRILEFIRAS
NIPILTINLLYALPKTPLWRRLEEEGRLVED-ETRESNVDFLLPYNQVVAMWQRCITEAYSPEFLYERFAYN
ILNTYNKRIKAPNSKARLNWANIKRGLTILGKILIKVGLFGNYRRTFWKLIWPALKEGRIQSVIHVGLVGHH
LITFAQECGTNRESASFYSQKIRKKQAIEG
>Bac-PZD72949.1.Acaryochloris.sp.RCC1774.Cy/13-540
SHQERISYFPANQRRILCVFPRYSRSFGTFHHAYPLMGNVKAFMPPQGILLVAAYLPKSWEVRLVDENVQAA
TESDYLWADVVITSGMHIQRPQINEINEIAHRYNKITVVGGPSVSGCPEYYPDFDILRVGELGDADDALIKH
LDRHTERPDQQLCFETQERLPLDQFPVPAYEQVQLKQYFLGSVQFSSGCPFHCEFCDIPELYGHNPRLKVPE
QIVRELDAML-ESGNPGAVYFVDDNFIGNRRAVMELLPYLVDWQKQNGYPVQFACEATLNIAQSPKLLEMMR
EAYFCTVFCGIETPDPEALHSISKDQNLSMPILKAIETLNGYGMEVVSGIIIGFDTDTEETCDRILTFIRQS
KIPTLTINLLHALPRTQLWRRLEAEGRLHND-ETRESNVDFLMPYEQVVGMWRRCITQAYEPEFLYERFDHH
YRTTFLNRIEVPNSKARLSLFNIKRGFRTLGKLLFKIGLFGSYRRTFWKMAWPALKAGRIQSLIHIGIVSHH
LITFAQECGTGNESASFYSQRLRQEQ----
>Bac-ACL44263.1.Cyanothece.sp.PCC.7425.Cy/15-546
MTGEHTPYSPRNHRRILCVFPRYSRSFGTFHHAYSLMGRVRAFMPPQGILLVAAYMPASWEVRLVDENVTPA
TEADYRWADVVITSGMHIQRPQINQINEIAHRLGKLTVVGGPSVSGCPEYYPDFDILHLGELGDATDRMIEY
FDLHGSRPPAQLRFETLERLPLSQFPVPAYNLVNVRNYFLGSVQFSSGCPFRCEFCDIPELYGRNPRLKTPE
QILQELDTML-ASGNPGAVYFVDDNFIGNRRAVTELLPHLIDWQKRNGYPIQFACEATLNIAQSPKLLEMMR
EAYFCTVFCGIETPEPDALHAISKDQNLSMPILEAIKTLNRYGMEVVSGIIIGLDTDTPQTGDRILDFIRAS
QIPTLTINLLHALPRTPLWRRLEAEGRLNYD-ENRESNVEFLMPYEEVVEMWRRTITTAYEPEFLYQRFDYQ
CQNTFPNRIKPPNSPARVSRENVNKGLRALRNIIWQVGVLSDYRRTFWKYNWPRLKAGKIESVISTSLVSHH
LIKFAQECGRGDEAAAFYAQRVEQKPEGLQ
>Bac-AFY60158.1.Synechococcus.sp.PCC.6312.Cy/21-552
MTGGRVPFTPKNHRRILCIFPRYSRSFGTFHYAYGLMGTVRAFMPPQGILLVAAYLPESWDVRLVDENVQAA
TDADYAWADVVITSGMHIQRPQINNINAIAHRHGKLTCLGGPSVSACPSYYPDVDILHLGELGDATDKMLTY
IDEFGSRPTEQMILETAARLPLNEFPTPAYHLVNMRNYFLGSVQFSSGCPFRCEFCDIPELYGRNPRLKTPQ
QITAELDNML-ASGNPGAVYFVDDNFIGNRRAVTELLPHLIQWQKDRGYPIQFACEATLNIAQSPKLLEMMR
EAYFCTVFCGIETPEPEALRGINKDQNLSMPILQAIQTLNKYGMEVVSGIIIGLDTDTPQTGERILEFIRAS
QMPTLTINLLHALPRTPLWRRLEAEGRLNDD-ESRESNVEFLMPYEDVVEMWRQTITTAYEPEFLYERFAYQ
MEHTYPNRIAVPASPARVNRENILKGLRLMKNILWNIGITGSYRDTFWKLAWPALKQGDIEGLIHVGVVGHH
LIQFAQDCARGDEAASFYAQRLRDDQAKQV
>Bac-BAC08321.1.Thermosynechococcus.elongatus.BP-1.Cy/16-547
MTSGRVPYTPRNHRRILCIFPRYSRSFGTFHHAYPLMGTVRAFMPPQGILLVAAYLPESWEVRLIDENVRPA
TDADYAWADIVITSGMHIQRPQILEINEIAHRHGKLTALGGPSVSSCPEYYPDVDILHLGELGDATDKMIAY
FDEYGSRPPQQLIFATTARLPLSEFPVPAYQHVRMENYFLGSIQFSSGCPFRCEFCDIPELYGRNPRLKTPQ
QILKELDTML-ASGNPGAVYFVDDNFIGNRRAVMELLPHLIDWQKANGYPLQFACEATLNIAQSPKLLEMMR
EAYFCTIFCGIETPEPEALHAIHKDQNLSMPILQAVQTLNSYGMEVVSGIIIGFDTDTPQTGDRILEFIRAS
HIPTLTINLLHALPRTPLWRRLEAEGRLNHD-ENRESNVEFLMPYEEVVEMWRRTITTAYEPEFLYQRFAYQ
MEHTYPNRIAVPNSPARLSRENILRGLRIMKNLLWHVGLWGSYRKTFWKLAWPALKKGQIEQVIHVGVVGHH
LINFAQECARGDEAASFYAQRLRPKNTTPS
>Bac-ATS19577.1.Synechococcus.lividus.PCC.6715.Cy/7-538
MTTGRIPYTPRNHRRILCVFPRYSRSFGTFHHAYPLMGTVRAFMPPQGILLVAAYLPESWEVRLIDENVAPA
KEADYAWADVVITSGMHIQRAQINEINEIAHRHGKLTALGGPSVSSCPEYYPDVDILHLGELGDATDKMIAY
FDEYGSRPPQQLIFETTARLPLSEFPIPAYQHVRMANYFLGSVQFSSGCPFRCEFCDIPELYGRNPRLKTPQ
QILKELDTML-ASGNPGAVYFVDDNFIGNRRAVTELLPHLIDWQKANGYPLQFACEATLNIAQSPKLLEMMR
EAYFCTVFCGIETPEPEALHAIHKDQNLSMPILQAVQTLNSYGMEVVSGIIIGFDTDTPETGDRILDFIRAS
HIPTLTINLLHALPRTPLWRRLEAEGRLNHD-ENRESNVEFLMPYEEVVEMWRRTITTAYEPKFLYERFAYQ
MEHTYPNRIAVPNSRARLSRENILRGLRIMKNILWQVGLRSSYRDTFWQLAWPALKKAQIEQLIHVGVVGHH
LINFAQECARGDEAASFYSQRLRKTATAAA
>Bac-ELS00063.1.Gloeocapsa.sp.PCC.73106.Cy/14-534
-TSTKPHYVSINYRRILCVFPKYSPSFGTFSNTYPLMWGVKAFMPPQGILVAAAYLPKQWEVRFVDENIRLA
KPSEYKWADAVIVSGMHIQRPQINQINAMAHRYEKVTVLGGPSVSSCPEYYPDFDLLHIGELGDAMDRLIAH
IDLYPERPAEQIRFETKERLPLEEFPIPAYHLINLDHYFIADVQYSSGCPYRCEFCDIPELYGRNPRTKKPE
QIIAELDAMM-KSGNVRAVYFVDDNFVGDRHGAMKLLPYLIDWQKRNGYPVRFACEATLNLAQNRELLAMMR
EAYFHTVFCGIETPEKDALRSISKQHNLGMSILEAIKTLNSYGLQVVSGIIMGLDTDTPETPDRILEFIRLS
QIPMLTINLLHALPKTPLWRRLETEERLNFD-PNRESNVEFLLPYEQVLEMWRKVISTAYEPDFLYERFAYN
IEHTYSNRLKPPRNLREISQTDILRGLWILGNLIIRIGIFSHYRGTFWKMVRTHLKVAQIENLFQVGLVGHH
LITFAQECSRGEQSASFYSR----------
>Bac-PSB30765.1.Stenomitos.frigidus.ULC18.Cy/15-546
SVPGKPRYVPQSQRRILCVFPKYSPSFGTFNNAYPLLGRVKAFMPPQGILLVAAYLPQEWEVRFIDENIRSA
QPGDYRWADVVIVSGMHIQRSQINHINAMAHRYGKITAIGGPSVSACPEYYPDFDLLHLGELGDATDRMIEY
MDLQTDRPPQQIRFETTERLPLSEFPVPAYHLIDLNKYFIGNVQYSSGCPYRCEFCDIPELYGRNPRLKEPE
QITAELDAML-ASGNLRAVYFVDDNFVGDRRAAMKLLPHLIDWQKRNGYPIQFACEATLNLAQNKELLAMMR
EAYFCTVFCGIETPEADALKSISKQQNLGMSILDAIKTLNSYGMEVVSGIIIGLDTDTPDTGDRILEFIRLS
NIPMLTINLLHALPRTPLWRRLEAEGRLNFD-EKRESNVEFLMPYEDVVELWRRCITTAYEPEFLYQRFAYN
MEHTFRNRIKRPLTPERLSKKNIRKGLWIMANLILRIGILSNYRKTFWAMAAPKLKTGKIENLIHIGLVAHH
LITFAQECGRGEQAASFYAQNVKAAQRFRV
>Bac-KKJ00543.1.Prochlorothrix.hollandica.PCC.9006.Cy/4-535
LKCHRTPYKPQNKRRILCIFPKYSRSFGTFHHAYPLMGRVKAFMPPQGILVVASYLPEEWEVRFIDENKQPA
KTADYRWADVIITSGMHIQRPQINQINEKAHRQGKITLVGGPSVSGCPEYYPDFDLIHVGELGDATDAMIEH
LDHSIDRPPSQIRFETKDRLPLDEFPIPAYGKINLNQYFIANVQFSSGCPYRCEFCDIPELYGQNPRLKDPA
QILKELDTML-ETGNPGAVYFVDDNFVGNRRAAMELLPHLIAWQKANGYPVQFACEATLNMAQSPKLLAMMR
EAYFCTVFCGIETPETDALHSISKDQNLSMPILEAIKVLNSYGMEVVSGIIIGLDTDTPQTADNIMEFIRES
NIPMLTINLLYALPKTPLWRRLEAAGRLNFD-EGRESNVDFLMPYEDVVGMWQRCVTEAYDPQFLYDRFSYQ
CEHTYPNRIKVPNSPARTSWGNILKGLTIMRNIVLHAGILSHYRQTFWDFAWPMLKVGRIESMIHVTLVAHH
LIQFTRECSQGKESASFYSQRVRKAATDAL
>Bac-AFZ54274.1.aponinum.PCC.10605.Cy/7-538
QKNNANQYIPKNKKKVLCIFPQYSRSFGTFHHAYPLMPRVKGFMPPQGILVVASYLPQTWEVRLIDENIKSV
TKTDYQWADAIIVSGMHIQKPRIKAINELAHKFDKITILGGPSVSGCPEYYPDFDILHLGELGDATDKVIEY
IDNHQKRPEKQIIFETKHRLPLDQFPIPAYNLIDISQYFIANIQFSSGCPYNCEFCDIPELYGNSPRLKTPQ
QIITELDAII-ASGNPGAIYFVDDNFVGNRRALMELLPHLIKWQKENGYPIEFTCEATLNIAQSPKLLEMMR
EAYFTTVFCGIETPEVSALKAISKQHNLSMPILDAVKTLNSYGLEVVSGIIIGFDTDTPQTADNILEFINAS
QIPILTINLLYALPKTPLWNRLKAEGRIIED-ESRESNIDFLMPYEEVLNMWKRCISTAYEPKYLYQRFAYN
AENTYPNRIEVPNSPERVSWANIKKGLHIMGNLVWQVGLKSSYRQIFWDMAIPALKKLDIETIIHIGLVSHH
LIEFTKECIQGKESASFYSQKRKELVASAN
>Bac-WP_017295972.1.Geminocystis.herdmanii.Cy/1-521
----MTTYIPENKRKILCVFPKYSRSFGTFHHAYPLIKGVKGFMPPQGILVVAAYLPKSWEVRFIDENITMA
TKADYQWADAVIVSGMHIQKPRINHINELAHQEGKITLLGGPSVSGCPEYYPDFDLLHLGELGDATDRAIEY
LDKHTQRPTQQIRFETVERLPLDRFPIPAYNLIKLEQYFLGNIQFSSGCPYNCEFCDIPELYGNSPRLKTPS
QVIAELDAML-ASGNPGAIYFVDDNFVGNRRALMELLPHLIDWQKKNGYPVEFTCEATLNLAQSPKLLEMMR
EAYFTTVFCGIETPEPSALKAISKQHNLSMPILEAVKTFNRYGLEVVSGIIIGFDTDTPETADNILEFIKAS
QIPVLTINLLFALPKTPLWNRLAKEGRIIEE-DSRESNIDFLMPYEEVVNMWKRCISIAYNPEYLYERFAYN
AKHTYPNRLEIP-DSQRASWSNIKKGLQILGNLLWRVGVLSNYRQIFWKMAIPAFKSLDIESIIHISLVSHH
LIKFTEECTQGEESASFYSQKRLE------
>Bac-BAC90255.1.Gloeobacter.violaceus.PCC.7421.Cy/8-537
QADRRTRYRPRHTRRILCVFPAYSPSFGTFEHAYPLMGSVRAFMPPQGILVVAAYLPAQWEVRFIDENMRPA
RSEDYRWADAVIVSGMHIQRPQIRKINELAHRWGKITALGGPSVSGCPEYYPDFDLIHIGELGDATDRMIEY
IDMHTERPASQMRFETAERLPLDRFPIPAYDKINLGNYFLGSVQFSSGCPYACEFCDIPALYGRNPRLKTPE
QVTAELDAML-RSGNPGAVYFVDDNFIGNRRAVADLLPHLIDWQKRNGYPVQFACEATLNIAQSPKILEMMR
EAYFCTVFCGIETPEPDALKSISKTHNLSMPILEAIGTLNSYGMEVVSGIIIGLDTDTPETGERILEFIRLS
QLPMLTINLLHALPRTPLWDRLQQEGRLVSEVEGRESNVEFLLPHDQVVEMWRRCITAAYSPEFLYERFAYN
CEHTYPNRIAVPNSPERTSWANIQKGLTILANLLIKVGVLSDYRETFWKMAVPALRSGRIEELIHVGLVGHH
LISFAQQCAVGKESASFYSQKVRTASH---
>Bac-AGY59815.1.Gloeobacter.kilaueensis.JS1.Cy/8-534
APSRRTAYLPRNKKRILCVFPAYSPSFGTFEHAFPLMG-VRAFMPPQGILLVAAYMPASWEVRFIDENIRPA
RMSDYQWADAVIASGMHIQRRQINQIGDLAHRWGKITAVGGPSVSGCPEYYPDFDLIHIGELGDATDQLIEY
IDLHSERPAAQIRLETKERLPLERFPIPAYEQIDLNHYMMGTVQFSSGCPYACEFCDIPALYGRNPRLKTPE
QVLAELDTML-RSGNPGAVYFVDDNFIGNRRAVAELLPHLIDWQKRNGYPIQFACEATLNIAQSPKLLEMMR
EAYFCTVFCGIETPEPEALKSISKTHNLSMPILEAIRVLNSYGMEVVSGIILGFDTDTPQTAERLLEFIRLS
QLPMLTINLLHALPRTPLWNRLAQEGRIV-DLDGRESNVDFKMPYDEVMAMWRRCITTVYSPEYLYERFAYN
CEHTYPNRIALPNSPQRTSWDNILKGITILSNILLKIGILGDYRETFWKMALPALQSGRIEELIHIALVGHH
LITFARQCAAGQEEASFYSQKV-EAAT---
>Bac-GFE67547.1.Chroococcus.sp.FPU101.Cy/9-534
ITPNKTRYIPRNHRRILCVFPKYSRSFGTFHYAYPLMGRVKAFMPPQGILVVAAYLPKEWDIRLIDENITPA
SPKDYLWADVVIVSGMHIQRPQINRINQLAHQAGKITVVGGPSVSACPEYYPDFDLLHIGELGDATDDLVQY
LDEHKERPTKQIQFQTKERLPLNEFPIPAYHLINLSQYFIGSIQFSSGCPYNCEFCDIPTLYGRNPRLKTPQ
QIIAELDAIL-ASGNPGAIYFVDDNFVGNRKAISELLPYLIEWQKKNGYPVQFACEATLNLAQSPKLLEMMR
EAYFGTVFCGIETPEPEALQAISKQHNLSMPILEAVKILNSYGLEVVSGIILGFDTDTPKTVDHILEFIRVS
QIPMLTINLLYALPKTALWERLEKEDRIVSD-EGRESNIKFLMPYEEVVAMWKKCITTAYSPEFLYERFAYN
SVHTFSNRIEVPNSPARTSRANIIKGLTILGNLIIRVGLFSHYRKTFWNMAWPALKKGNIQTLIHIALVSHH
LIQFTIDCTKDDESASFYSQKVRS------
>Bac-PSF31301.1.Aphanothece.hegewaldii.CCALA.016.Cy/9-534
TLPDKVPYLPRNHRRILCIFPKYSRSFGTFHYAYPLMGKVKAFMPPQGILIVAAYLPKEWEVRLIDENITSA
TQKDYLWADAIIVSGMHIQRPQINRINQLAHQVGKITVVGGPSVSACPEYYPDFDLLHLGELGDATDAMIQY
LDEHQNRPTQQIRFQTQKRLPLSEFPIPAYHLINLNQYFIGSIQFSSGCPYNCEFCDIPTLYGRNPRLKTPQ
QIIAELDAIL-ASGNPGAIYFVDDNFVGNRQALNDLLPDLIAWQKKNGYPVQFACEATLNLAQSPKLLEMMR
EAYFCTVFCGIETPEPDALQAISKQHNLSMPILKAVKILNSYGLEVVSGIILGFDTDSPKTVDNILEFIRLS
QIPMLTINLLYALPKTALWDRLEKENRIISD-ENRESNIKFLMPYEEVVGMWKKCISTAYRPEFLYERFAYN
ALHTFSNRIQVPNSPARTSPQNIIKGLTILLNLMIRVGLFSHYRQTFWQMAWPALKKGEIQTLIHIALVSYH
LIQFTIDCTKGKESASFYSQKVKS------
>Bac-KGF73531.1.Neosynechococcus.sphagnicola.sy1.Cy/15-546
RTGDRVPYRPRNHRNVLCIFPKYSRSFGTFHHAYPLMGRVRAFMPPQGILLVAAYLPQEWNVRFVDENIRPT
TRADYQWADVVIVSGMHIQRPQMNQINTLAHRFSKITVIGGPSVSGCPEYYPDFDILHLGELGDATDQMIEY
LDQQVERPPQQLRFETQERLPLDQFPVPAYHLLNLNQYFIASVQFSSGCPYRCEFCDIPELYGRNPRLKAPE
QVLRELDAML-ESGNPGAVYFVDDNFVGNRRAVTELLPHLVRWQKQNGYPLQFACEATLNLAQSPKLLELMR
EAYFTTVFCGIETPETEALQSISKDHNLSMPILDAVKILNRYGMEVVSGIILGLDTDTPETADRILDFIRIS
NIPMLTINVLQALPRTPLWRRLEQAGRLVSE-EGRESNVEFLMPYEQVIEMWRRCITTAYEPEFLYQRFAYN
VEHTYANRIIVPNSPARVSWTNIRRGLMLLGNILLRVGLLSDYRQTFWQMAAPALKTGKIEQVIKIGLTAHH
LIKFSQECARGEESASFYSQKLRQSQQSQV
>Bac-ADN15936.1.Gloeothece.verrucosa.PCC.7822.Cy/8-539
NPTGKTRYIPQTKRRILCIFPKYSRSFGTFHHAYPLMGNVRGFMPPQGILVVAAYLPSQWEVRFIDENITLA
KKKDYQWADVVIVSGMHIQRPQINRINQLAHAEGKITVIGGPSVSGCPEYYPDFDLLHIGELGDATDEMIKY
IDRHHQRPAAQIRFETRERLPLHEFPIPAYHLLKLNQYFIASVQFSSGCPYQCEFCDIPALYGRNPRLKTPQ
QVLAELDAII-AAGNPGAVYFVDDNFAGNRRALAELLPHLIDWQKRNGYPVQFACEATLNLAQSPKILEMMR
EAYFGTVFCGIETPEPQALQAISKQHNLSMPILEAIKTLNSYGLEVVSGIIIGFDTDTPETAERILEFIRRS
QIPMLTINLLYALPKTPLWERLEREGRLNFA-ENRESNIEFLMPYEQVVAMWHHCITKAYEPEYLYERFAYN
IKHTYANRIRVPNSPARTSAANIRKGLTILLNLLIRVGIFSHYRQTFWKLAKSAFKSGDIESLLGVGLVSHH
LIYFAAECTQGQESASFYSQKVRTVELTNA
>Bac-NDJ19944.1.Myxacorys.almedinensis.A.Cy/20-543
SEQHRSPYIPRNHRRILCVFPKYSRSFGTFHHAFGLKG-VQAFMPPQGLLVVSAYLPKAWDVRFVDENIRAA
TRADYRWADVVIVSGMHIQRPQINSINDLAHKAGKITVVGGPSVSGCPEYYPDFDILHIGELGDASDRMIEY
LDQQAERPRSQVRFETRDRLPLTQFPIPAYDKLNLDQYFLANIQYSSGCPYQCEFCDIPALYGRNPRLKSPQ
QLLGELDAML-EVGNPGAVYFVDDNFVGNRKAIADLLPHLIEWQKQNGYPVQFACEATLNLAQSPTLLEMMR
EAYFCTVFCGIETPDPAALKAISKTHNLSMPILDAVKIFNSYGMEVVSGIILGLDTDTPETCDRILEFIRLS
HIPMLTINLLYALPKTPLWERLQQAGRIVAE-EGRESNVEFLMPYPQVMEMWRRCIATAYTPDFLYERFAYQ
CEHTYPHRIKVPNSPARTSPEKVRKGLTMLAKILLQVGVLGNYRKTFWAMAKPALKQTKIEQVIHVGLVAHH
LIKFTQECTKGTESASFYSQKLR-------
>Bac-BAY53888.1.Leptolyngbya.boryana.NIES-2135.Cy/15-538
--SQNTRYRPTTHRRILCIFPKYSRSFGTFHHAFGLK-GVKAFMPPQGLLIVAAYLPSEWDVRFIDENIRPA
SRADYRWADVVIVSGMHIQRPQIQHINALAHQAGKITVLGGPSVSGCPEYYPDFDILHLGELGDASDRMIEY
LDRHHERPTQQIRFETVDRLPLAEFPTPAYDKLNLNQYFLANIQYSSGCPYQCEFCDIPTLYGRDPRLKSPQ
QVLRELDAML-EAGNPGAVYFVDDNFVGNRRAVAELLPHLIEWQKSNGYPVQFACEATLNLAQSPKLLEMMR
EAYFCTVFCGIETPEPEALRAISKTQNLSMPMLEAIKTLNQYGMEVVSGIILGFDTDTAETVDRILEFIKRS
QIPMLTINLLYALPKTPLWNRLQAEGRIVSE-VGRESNIDFLLPYEEVIAMWNRCISAAYEPNFLYERFAYQ
CQHTYPNRIKVPNSPARTAPDKVCRGLTMLAKILLRVGVFSSYRETFWQMAAPALKKTKIEQVIHIGLVAHH
LIHFTQECTKGAESASFYSQKLRGK-----
>Bac-GAP98132.1.Leptolyngbya.sp.NIES-2104.Cy/10-535
SVEQKSRYIPTNHRKILCIFPTYSRSFGTFHHAFGLKG-VKAFMPPQGLLIVAAYLPQEWDVRFIDENIRPA
TAADYRWADVVIVSGMHIQRSQIQQINERAHRAGKITVLGGPSVSGCPEYYPDFDILHLGELGDATDQMIEW
LDLTIERPSEQIRFETSDRLPLSEFPTPAYHKLNLNQYFLANIQFSSGCPYQCEFCDIPALYGRDPRLKSPA
QVLRELDAML-EAGNPGAVYFVDDNFVGNRRAVMELLPHLIEWQKTNGYPVQFACEATLNLAQSPKLLEMMR
EAYFCTVFCGIETPEPEALRAISKTQNLSLPILEAVKTLNRYGMEVVSGIILGFDTDTPETVDRILEFVRES
QIPMLTINLLYALPKTPLWERLNAEGRIISD-TGRESNIDFLMPYERVVEMWQRCIAIAYEPEFLYDRFAYQ
CQHTYPNRIKVPNSPARTAPDKVRRGLMMLAKILLRVGVFSHYRDTFWQMASPALKKTKIEQVIHIGLVGHH
LIQFTQESTKGLESASFYSQRFRGH-----
>Bac-MBE9011789.1_MBE9012794.1.Pseudanabaenaceae.LEGE.13415.Cy/8-523
SVESKSRYIPQNHRKILCVFPTYSRSFGTFHHAFKLK-GVKAFMPPQGLLIVAAYLPQEWEVRFVDENVRAA
TAADYRWADVVIVSGMHIQRPQIQQINELAHRAGKITVLGGPSVSGCPEYYPDFDILHLGELGDASDRMIEY
LDQHRERPSEQIRFETIDRLPLSEFPTPAYHQLDLNQYFLANIQFSSGCPYQCEFCDIPALYGRNPRLKSPE
QVLRELDAML-EAGNPGAVYFVDDNFVGNR----------IEWQKANGYPVQFACEATLNLAQSPKLLEMMR
EAYFCTVFCGIETPEPEALQAISKTHNLSMPILDAVKTLNRYGMEVVSGIILGFDTDTPETVDRILEFIRLS
QIPMLTINLLYALPKTALWDRLNAEGRIISD-VGRESNIDFLMPYEQVVEMWQRCIATAYEPEFLYERFAYQ
CQHTYPNRIKVPNSPARTAPDKVRRGLLMLAKILLRVGVFSRYRDTFWQMASPALKKTKIEQVIHIGLVGHH
LIQFTQESTKGMESASFYSQKFRGH-----
>Bac-GJD23579.1.Rivularia.sp.IAM.M-261.Cy/20-544
STKERKSYTPTNHRRILCVFPKYSRSFGTFHHAYPLMGKVRAFMPPQGILVVASYLPKQWEVRFVDENVKPA
TRKDYRWADVVIVSGMHIQRAQINQINELAHREGKITVVGGPSVSGCPEYYPDFDILSLGELGDATDRLIEY
LDNHNRRPSQQLRFETKERLPLTEFPTPAYHLLNLDQYFIANIQFSSGCPYHCEFCDIPELYGNNPRMKTPE
QVINELDTML-KYGNIGAVYFVDDNFVGNRRAAMELLPHLIEWQKRNGYPIQFACEATLNLAQSPKLLEMMR
QAYFCTIFCGIETPETNALQAISKTQNLSIPILEGVKILNSYGMEVVSGIIMGLDTDTEDTCARILEFIELS
NIPLLTINLLHALPRTPLWRRLEQEGRLIFD-ETRDSNIEFLMPYEQVTQMWRQCVTTAYEPEFLYQRFAYN
IENTYPNRIKVPNSPARVSRANIIKGLTYLTNILVKVGILGNYRNTFWKMARKAFSKGDIESLIHVGLVGHH
LIKFALECDKGEETASFYSQKLR-------
>Bac-BAZ38251.1.Calothrix.sp.NIES-4101.Cy/22-551
SEQQQTRYQPVNHRRILCIFPKYSRSFGTFHHAYPLTGRVKAFMPPQGILVVAAYLPKEWEIKFVDENIKPA
TSKDYRWADAVIVSGMHIQRPHMHKINQLAHSEGKITIIGGPSVSGCPEYYPDFDILSIGELGDATDKIIEY
LDKNNQRPSQQIRFETIERLPLTEFPTPAYHLLNLDQYFLANIQFSSGCPYHCEFCDIPELYGNNPRMKTPE
QVINELDTML-KYGNIGAVYFVDDNFVGNRRAAMELLPHLIEWQKRHGYPVQFACEATLNLAQSPKLLDMMR
EAYFCTVFCGIETPETNALQAISKTHNLSMPILDAVKTLNSYGMEVVSGIIMGLDTDDSGTCDRILQFIQLS
QIPLLTINLLHALPRTPLWRRLENEKRLVFD-ESRDSNVEFLMPYEQVVEMWRRCITTAYQPEFLYRRFAYQ
MENTYPNRIKVPNSPARVSRANIIKGLTYLSNILLRVGIFSNYRQTFWEMAKPAFQKGDIEGLIHVGLVGHH
LIKFAMECSTGKESASFYSQKIRHAVRS--
>Bac-OEJ75767.1.Desertifilum.sp.IPPAS.B-1220.Cy/11-537
VTTPQTRYTPRNLRRILCVFPKYSRSFGTFHHAYPLMRNVRAFMPPQGLLIVAAYLPQQWDIRFIDENVRSA
TKADYQWADIVIVSGMHIQRPQINEINELAHQAGKITIVGGPSVSGCPEYYPDFDIVHIGELGDATDAMIEY
IDCHTERPSQQVRFETQERLPLTEFPTPAYHKLALDRYFLANIQFSSGCPYRCEFCDIPELYGQNPRMKTPQ
QVLQELDAML-EAGNPGAVYFVDDNFVGNRRAVAELLPHLIDWQKSNGYPLQFACEATLNLAQSPKLLEMMR
EAYFCTVFCGIETPEPQALKAISKDQNLSLPILDAVKTLNKYGMEVVSGIIIGLDTDTPETADHILEFIRLS
NIPMLTINLLYALPRTPLWRRLETEGRLILD-ESRESNVDFLMPYEEVVKMWQRCITEAYDPDFLYQRFAYQ
CEHTYPNRIKVPNSPARVSKKNIQKGLTMLGKILLRVGVFSNYRQTFWQMAKPALKKGKIEQVIHVGLVAHH
LIKFTQECARGEESASFYSQKLRRS-----
>Bac-OLP20415.1.Leptolyngbya.sp.hensonii.Cy/13-544
STIGRVHYQPRHHRRILCVFPKYSKSFGTFHYAYPLMAHVRAFMPPQGILIVAAYLPKEWEVRFIDENIKPA
APSDYQWADAVIVSGMHIQRPQINEINEKAHCCGKLTIVGGPSVSGCPEYYPDFDLLHLGELGDATDRMIEY
IDLNGQRPEQQIRFETKERLPLREFPTPAYDKLDLGQYFLANVQFSSGCPYRCEFCDIPELYGRDPRLKTPE
QVLRELDAML-ESGNPGAVYFVDDNFVGDRRAVSELLPHLINWQKANGYPVQFACEATLNLAQSPKLLEMMR
EAYFCTVFCGIETPETDALKSISKDHNLSLPILEGIQRLNSYGMEVVSGIILGLDTDTPETGDRILDFIRLS
QIPMLTINLLHALPKTPLWRRLEQEGRLNSG-AGRESNVEFLLPYHQVVDMWRRCITTAYEPEFLYQRFAYQ
MEHTYPNRIAVPNSPARTSGENIRKGLTIMGNILLRVGIFGSYRKTFWSMAKPALKRGDIESLIHVGLVGHH
LIEFAKECHRGEESASFYSQKLREKRPTEI
>Bac-OKH30721.1.Phormidium.ambiguum.IAM.M-71.Cy/15-545
-TTGRKRYVPENHRRILCAFPKYAPSFGTFYHAYPLSGRVKAMMPPQGLLIVAAYLPQEWEIRFIDENVRPI
KKSDFQWADVVIASGMHIQRQEINYINERAHQAGKITVIGGPSVSGCPEYYPDFDILNIGELGDGTDRLIEY
LDRSIERPKSQIRFEAKERLPLTEFPTPAYHLIDLCNYFMGDIQFSSGCPYRCEFCDIPELYGRNPRIKSPE
QVLAELDAML-KVGSPGGVYFVDDNFVGDRKALMQLLPALIDWQKRNGYPLQFACEATLNLAQSPKILEMMR
EAYFTTVFCGIETPDPEALHSISKVQNLSMPILDAVKILNSYGLEVVSGIILGLDTDTPETVDRILEFIRLS
NIPVLTINLLYALPKTPLWRRLEAEDRLVFD-EKRESNVKFLMPYEQVVEMWRRCITTAYEPEFLYQRFAYN
MEHTYPNRIKVPNSPQRASRANIQKGLFALGNILLRVGVFGNYRETFWNFAKPALKAKKIESVIHVGLIAHH
LITFAQECGKGKESASFYSQKIRKAEMSQV
>Bac-MBD2183846.1.Planktothrix.sp.FACHB-1375.Cy/15-546
MTTGRKLYAPRNHRRILCIFPKYSPSFGTFQHAYPLTNGVKAFMPPQGILVVAAYLPQEWEIRFIDENVRPA
KRSDYKWADVVIASGMHIQRPQLHKINELAHREGKITVIGGPSVSGCPEYYPDFDILHLGELGDATDLTIEY
LDEHNERPEKQIRFETKERLPLSEFPIPAYHLLNINNYFIGSVQFSSGCPYRCEFCDIPELYGRNPRMKTPE
QVLAELDAML-KVGNPGAVYFVDDNFVADRRAAMNLLPHLIDWQKRNGYPVQFACEATLNLAQSPKLLEMMR
EAYFGTVFCGIETPDPEALHSISKDHNLSMPILEAIKTLNSYGLEVVSGIILGLDTDTPDTADRLLEFIRLS
NIPMLTINLLYALPKTPLWRRLETEGRLVFA-ENRESNVEFLMPYEQVVEMWRRCITTAYEPEFLYQRFAYN
MEHTYPNRIKVPNSPQRASKENIRKGLIMLTKILLGVGVFGSYRQTFWRMAKPKLKAGKIENIIHVGLVAHH
LIEFTRQCAKGEESASFYSQKVRQTQSFLL
>Bac-NEP12096.1.Symploca.sp.SIO2C1.Cy/16-546
KTTGRTPYVPRHHRRILCLFPKYSRSFGTLHHAYPLMGKVQAFMPPQGILLVASYLPQEWEVRFLDQNVRLA
TQADYQWADVVIVSGMHIQRPQINKINQLAHQAGKITVVGGPSVSGCPEYYPEFDIVHIGELGDATDEMIEY
LDQHHERPPQQIRLETKERLPLSEFPIPAYHLLDINQYFLANIQFSSGCPYRCEFCDIPELYGRNPRLKTPE
QVLAELDAIR-AAGNPGSVYFVDDNFVGNRRAVMELLPHLIDWQKRNGYPLQFACEATLNMAQSPKLLEMMR
EAYFCTVFCGIETPETDALKAISKQQNLSMPILEAIKTLNSYGMEVVSGIIIGLDTDTPDTAERILEFIRLS
QIPMLTINLLHALPRTPLWRRLQEEGRLLLE-TNRESNVEFLLPYEQVIAMWRRCITEAYQPEFLYERFAYN
AEHTYPNRIEVPNSPARTSSANIRKGLTYLTNILLRVGLLSNYRDTFWKMALPALKSGNIERIIHIGLVGHH
LIKFAAECSRGDESASFYSQKLRDAQAVS-
>Bac-MBD0343778.1.Coleofasciculus.sp.Co-bin14.Cy/15-546
NKTGKTPYIPSIPRRILCIFPKYSRSFGTFHHAYPLRGNVRAFMPPQGILVVASYLPKEWEVRFIDENVRSA
KRTDYQWADVVIVSGMHIQRPQINQINELAHREGKITVVGGPSVSGCPEYYPEFDILHLGELGDATDRMIEY
IDQQKERPKEQIRFETEERLPLSEFPIPAYHLLNLKHYFVGNVQYSSGCPYRCEFCDIPELYGRNPRLKTPE
QVVAELDAML-QSGNPGGIYFVDDNFVGDRRAAMKLLPHLIDWQKRNGYPVQFSCEATLNLAQSPKLLEMMR
EAYFGTVFCGIETPEPEALHAISKTHNLSMPILEAIKTLNSYGMEVVSGIIIGLDTDTPDTADRILEFIRLS
NIPMLTINLLHALPRTPLWRRLEQEGRLVFD-ENRESNVEFLMPYEQVIEMWRRCISMAYEPEFLYQRFAYN
MEHTYPNRIKRPNTPERTSWSNIRKGLTILTNMFVRIGVLGNYRRTFWKMALPALKAGKIEKMIQVGIVAHH
LIKFAAECTQGEESASFYSQKVRDVQTQTN
>Bac-AFZ21566.1.Microcoleus.sp.PCC.7113.Cy/15-545
TPAGKTRYIPQNHRRILCIFPKYSRSFGTFHHAYPLM-GVRAFMPPQGILVVAAYLPKEWEIRFIDENVHPA
KRADYQWADVVIVSGMHIQRPQINHINQLAHRAGKITVVGGPSVSGCPEYYPDFDILHLGELGDATDQMIEY
LDQQRERPKQQIRFETKERLPLSEFPIPAYHLLNINHYFLANIQFSSGCPYRCEFCDIPELYGRSPRMKTPE
QILAELDAIR-QAGNPGAVYFVDDNFVGDRRALMTLLPHLIDWQKRNGYPVQFACEATLNLAQSPKLLEMMR
EAYFCTVFCGIETPETEALKSISKTHNLSMPILDAVKVLNSYGMEVVSGIIMGLDTDTSETADRILEFIRLS
QIPMLTINLLHALPRTPLWRRLEQEDRLVFE-EDRDSNVEFLMPYEQVIDMWRRCITEAYEPEFLYQRFDYN
MEHTYPNRIKVPNSPARTSGANIRKGLTMLANILIRVGVFSHYRKTFWKMAYPKLKAGKIEGLIHVGLVGHH
LIKFAAECGRGKETASFYSQKLRNSQIKEM
>Bac-KYC41432.1.Scytonema.hofmannii.PCC.7110.Cy/9-540
SNTSTTSYIPRHQKRILCIFPKYSRSFGTFHHAYPLISRVRAFMPPQGILVVAAYLPKQWEVRFIDENVRSA
KKSDYRWADAIVVSGMHIQREQINQINEIAHTEGKITVVGGPSVSGCPEYYPNFDILHLGEMGDATDQMIEY
LDTHTTRPEKQIRFETKERLPLNEFPIPAYHLVNLKQYFLANVQFSSGCPYRCEFCDIPELYGRNPRLKEPE
QVLAELDAML-ESGNPGAVYFVDDNFVGDRRALMKLLPHLIDWQKRNGYPIQFACEATLNLAQSPKLLEMMR
EAYFCTVFCGIETPETDALQAISKTHNLSMPILEAVRVLSSYGIEVVSGIIIGFDTDTPDTPNKILEFIRLS
QIPMLTINLLYALPKTPLWRRLEQEGRLVFE-DNRESNIQFLMPYEQVINMWRRCITVAYEPEFLYQRFAYN
MQHTYPNRIKVPNSPARTSWKNIKKGLTILLNIILRVGVFGNYRKTFWKMAKPALKAGNIESLIHVGLVGHH
LIKFAQECDRGDESASFYSQKVRQQVSIEV
>Bac-KIF33251.1.Hassallia.byssoidea.VB512170.Cy/20-549
AANKRTSYVPLHHRNILCIFPKYSRSFGTFHHAYPLMGNVKAFMPPQGILIVAAYLPEKWNVRFIDENITCA
NKSDYQWADVVIVSGMHIQQPHINKINELAHKEGKITVVGGPSVSGCPEYYPDFDILNLGELGDGTDRMIAY
LDENSDRPSEQIRFETKERLPLSEFPTPAYHLLNLNDYFLANVQFSSGCPYRCEFCDIPELYGRNPRMKTPE
QVIAELDMML-QCGNPGSVYFVDDNFVGDRRAAMQLLPHLIDWQKRNGYPLQFACEATLNLAQSPKLLEMMR
EAYFCTVFCGIETPETDALQAISKTHNLSMPILEAVKVLNSYGMEVVSGIIIGFDTDTPETADRILEFIRIS
QIPVLTINLLHALPKTPLWRRLEQEQRLVFD-ENRESNIEYLMPYEQVVEMWRRCISTAYEPEFLYERFAYN
MVHTFPNRIKVPNSPARTSWANIRKGLTYFTNILLRVGVFGNYRSTFWKMAKPALKSGNIEDLIHVGLVGHH
LIKFAQECVNNEESASFYSQKIRTKINS--
>Bac-MBW4446857.1.Spirirestis.rafaelensis.WJT71-NPBG6.Cy/20-551
AANKRTSYVPLHHRNILCIFPKYSRSFGTFHHAYPLMGNVKAFMPPQGILIVASYLPEKWDVRFIDENITPA
NKSDYQWADVVIVSGMHIQRPHINKINELAHKEGKITVVGGPSVSGCPEYYPDFDILHLGELGDASDRMIEY
LDQNSDRPNEQIRFETKERLPLSEFPTPAYNLLNLNDYFLANVQFSSGCPYRCEFCDIPELYGRDPRMKTPE
QVIAELDTML-QSGNPGSVYFVDDNFVGDRRAAMKLLPHLIDWQKRNGYPLQFACEATLNLAQSPKLLEMMR
EAYFCTVFCGIETPETDALQAISKTHNLSMPILEAVKVLNSYGMEVVSGIIIGFDTDTPETADRIIEFIRIS
QIPVLTINLLHALPKTPLWRRLEQEKRLVFD-ENRESNIEYLMPYEQVVEMWRRCISTAYEPEFLYERFAYN
MVHTYPNRIKVPNSPARTSWANIRKGLTYFTNILLRVGVFGNYRSTFWKMAKPALKSGNIEGLIHVGLVGHH
LIKFAQECTRGEESASFYSQKLRKPQREHP
>Bac-ACC80996.1.Nostoc.punctiforme.PCC.73102.Cy/22-551
SNTKRTSYVPSNHRRILCIFPKYSRSFGTFHHAYPLMGNVRAFMPPQGILIVAAYLPQKWEVRFIDENVKSA
TRADYQWADAVIVSGMHIQKPQINQINELAHRAGKITVVGGPSVSGCPEYYPEFDILHLGELGDASDRMIEY
LDQNLERPQRQIRFETKERLPLTEFPTPAYHLLDIDDYFLANVQFSSGCPYRCEFCDIPELYGNSPRMKTPE
QVVAELDAMR-QSGNMGAVYFVDDNFVGDRRAAMKLLPHLIDWQKRNGYPIQFACEATLNLAQSPKLLEMMR
EAYFCTIFCGIETPEPDALHAISKDQNLSMPILKAIQVLNSYGMEVVSGIIIGLDTDTPETADRIIEFIRAS
QIPMLTINLLHALPRTPLWRRLEAEGRLVFD-ESRESNVEFLMPYEQVVEMWRRCITTAYEPEFLYERFAYN
MEHTYPNRIEVPNSPARTSGANIRKGLTYLTNILLRIGLFSNYRQTFWKMAKPALKAGDIENLIHVGLVGHH
LIKFAQDCSKNEESASFYSQKI--LTKVRS
>Bac-MBW4674170.1.Desmonostoc.geniculatum.HA4340-LM1.Cy/21-550
ANAQKNRYIPLHHRRILCIFPKYSRSFGTFHYAYPLMGNVRAFMPPQGILIVAAYLPQEWEVRFIDENVKSA
TKADYQWADVVIVSGMHIQKPQINEINELAHRSGKITVIGGPSVSGCPEYYPEFDILHLGELGDATDRMIEY
LDQNSLRPQAQIRFETKERLPLTEFPTPAYHLLNINDYFLANVQFSSGCPYRCEFCDIPELYGRNPRMKTPE
QVVAELDAMR-QSGNLGAVYFVDDNFVGDRRAAMKLLPHLIDWQKRNGYPIQFACEATLNLAQSPKLLEMMR
EAYFCTIFCGIETPEPEALHAISKDQNLSMPILKAIQVLNSYGMEVVSGIIIGLDTDTPETGDRILEFIRAS
QIPMLTINLLHALPRTPLWRRLEAEGRLVFD-ESRESNVEFLMPYEQVVEMWRRCITTAYEPEFLYQRFAYN
IEHTYPNRIKVPNSPARTSGANIRKGLTYLINILLRIGIFSNYRQTFWKMAKPALKTGDIESLIHVGLVGHH
LIKFAQDCAKNQESASFYSQKI--LTKVRS
>Bac-BAY17779.1.Anabaenopsis.circularis.NIES-21.Cy/22-547
PITKKARYVPIHHRRILCIFPKYSRSFGTFHHAYPLMGNVRAFMPPQGILIVAAYLPQEWEVRFIDENLHPA
KKADYQWADVVIVSGMHIQKPQINQINQLAHREGKITVLGGPSVSGCPEYYPDFDILHLGELGDASDRLIEY
LDQNHERPPQQIRFETQERLPLTEFPTPAYHLVNLNHYFLANVQFSSGCPYRCEFCDIPELYGRNPRMKTPE
QVLAELDAMR-KSGNLGAVYFVDDNFVGDRRAAMQLLPHLIDWQKRNGYPIQFACEATLNLAQSPKLLAMMR
EAYFCTVFCGIETPEPEALHSISKDQNLSMPILEAIKVLNSYGMEVVSGIIIGLDTDTPETADRILEFIRLS
QIPMLTINLLHALPRTPLWRRLEAEGRLVFD-ESRESNVEFLLPYQQVVEMWRRCITQAYQPEFLYQRFAYN
MEHTYPNRIAVPNSPARTSWANIRKGLTYLTNILLRVGVFANYRQVFWQMAKPALKSGNIENLIHVGLVGHH
LIKFAQDCAENEESASFYSQKIRS------
>Bac-2909926281.Aulosira.sp.FACHB-615.Cy/22-547
PNPKKARYVPLHHRRILCIFPKYSRSFGTFHHAYPLMGNVRAFMPPQGILIVAAYLPQEWEVRFIDENLHPA
KTSDYQWADVVIVSGMHIQKPQINHINQLAHQQGKITVLGGPSVSGCPEYYPDFDILHLGELGDASDRMIEY
LDQHHQRPPQQIRFETKERLPLSEFPTPAYHLVNLNHYFLANVQFSSGCPYRCEFCDIPELYGRSPRMKTPA
QVLAELDAML-ESGNIGAVYFVDDNFVGDRRATMQLLPHLIDWQQRNGYPIQFACEATLNLAQSPKLLEMMR
EAYFCTVFCGIETPDTEALQSISKVQNLSMPILEAIQVLNSYGMEVVSGIIIGLDTDTPETADRILEFIRLS
QIPMLTINLLHALPRTPLWRRLEAEGRLVFD-DSRESNVEFLMPYQQVVEMWRRCITEAYQPEFLYQRFAYN
MEHTYPNRIAVPNSPARTSWANIRKGLTYLTNILLRVGVFGNYRQTFWQMAKPALKSGNIESLIHVGLVGHH
LIQFAQDCAAQTESASFYSQKIRN------
>Bac-MBD2479428.1.Anabaena.sp.FACHB-83.Cy/22-547
SNPKKARYVPLHHRRILCIFPKYSRSFGTFHHAYPLMGNVRAFMPPQGILIVAAYLPQEWEVRFIDENLHPA
KTSDYQWADVVIVSGMHIQKPQINHINQLAHQQGKITVLGGPSVSGCPEYYPDFDILHLGELGDASDRMIEY
LDQHHQRPPQQIRFETKERLPLSEFPTPAYHLVNLNHYFLANVQFSSGCPYRCEFCDIPELYGRSPRMKTPA
QVLAELDAML-ESGNIGAVYFVDDNFVGDRRATMQLLPHLIDWQQRNGYPIQFACEATLNLAQSPKLLEMMR
EAYFCTVFCGIETPDTEALQSISKVQNLSMPILEAIQVLNSYGMEVVSGIIIGLDTDTPETADRILEFIRLS
QIPMLTINLLHALPRTPLWRRLEAEGRLVFD-DSRESNVEFLMPYQQVVEMWRRCITEAYQPEFLYQRFAYN
MEHTYPNRIAVPNSPARTSWANIRKGLTYLTNILLRVGVFGNYRQTFWQMAKPALKSGNIESLIHVGLVGHH
LIQFAQDCAAQTESASFYSQKIRN------
>Bac-NMF61628.1.Brasilonema.octagenarum.UFV-OR1.Cy/6-535
PLSQKTTYIPRHHKRILCIFPKYSRSFGTFHHAYPLRGNVRAFMPPQGILVVASYLPKEWEVRFIDENVRSA
IRADFVWADVVIVSGMHIQRPQMNQINELAHREGKITVVGGPSVSGCPEYYPEFDILQLGELGDATDQMIEY
LDLHSNRPQKQIRFETKERLPLNEFPIPAYHLLNFDQYFLGNIQFSSGCPYHCEFCDIPALYGNNPRLKTPE
QVLAELDAML-KYGNPGAVYFVDDNFVGNRRALMQLLPHLIDWQKRNGYPIQFACEATLNLAQSPKLLEMMR
EAYFCTVFCGIETPETEALQAISKTHNLSMPILEAIKVLNNYGMEVVSGIIIGFDTDTPETADKILEFINLS
QIPMLTINLLHALPKTALWSRLEQAGRLVSD-ENRESNIEFLMPYEQVVEMWRRCVTTAYEPEFLYQRYAYN
MEHTYPNRIEVPNSPARASWANIKKGLTIMSNLLLRVGLLGNYRKTFWNMALPALKAGKIEQLIHVGLVGHH
LIKFTTECAKKEESASFYSQKIRKTVHT--
>Bac-PMB11794.1.Fischerella.thermalis.CCMEE.5273.Cy/7-536
ASIKTTRYLPLNHRRILCIFPKYSRSFGTFHHAYPLMGRVQAFMPPQGILLVASYLPQEWEVRFIDENVRTA
TKTDYQWADAVIVSGMHIQRPQINEINRLAHAEGKITILGGPSVSGCPEYYPEFDILHLGELGDASDRMIEY
LDHHTERPQQQIRFETKERLPLSEFPIPAYHLLDLNQYFLANIQFSSGCPYRCEFCDIPELYGRSPRLKTPE
QVIAELDAML-ERGNPGAVYFVDDNFVGDRRAIMKLLPYLIDWQKRNGYPIQFACEATLNLAQSPKLLEMMR
EAYFCTVFCGIETPEPEALHAISKTHNLSMPILEAVKVLNSYGMEVVSGIIIGFDTDTAETADRILEFIRLS
QIPMLTINLLHALPKTPLWRRLEQEGRLVLD-ENRESNIKFLMPYEQVVEMWRRCITTAYEPEFLYQRFAHN
IEHTYLNRIKVPNSPARTSGANIRKGLTYMLNILLRVGLFGNYRQTFWKMALPQLKAGNIENLIHVGLVGHH
LIKFAQECAKNEESASFYSQKIRNAVHI--
>Bac-RUR74466.1.Chlorogloeopsis.fritschii.PCC.6912.Cy/22-551
PTANKTRYVPSHHRRILCIFPKYSPSFGTFHHAYPLMGKVRAFMPPQGILVVASYLPQEWEVRFIDENVQTA
KKTDYEWADAVIVSGMHIQRPQINEINAIAHAEGKITVLGGPSVSGCPEYYPDFDILHLGELGDATDRLIEY
LDRHTQRPLQQIRFETKERLPLSEFPTPAYHLLNLNQYFLANIQFSSGCPYRCEFCDIPELYGRNPRMKTPE
QVIAELDTML-QCGNPGSVYFVDDNFVGDRRALMKLLPHLIDWQKRNGYPIQFACEATLNLAQSPKILEMMR
EAYFCTVFCGIETPEPEALHAISKTQNLSMPILEAVKVLNSYGMEVVSGIIIGFDTDTPQTAERILEFIRLS
QIPVLTINLLYALPKTPLWRRLEQEGRLVFD-SDRESNIKFLMPYEQVVEMWRRCITTAYEPEFLYQRFAHN
MKHTYPNRIKLPNSPARTSGANIRKGLTYMVNILLRVGLFGNYRSYFWSMAKPALKAGDIESVIHVGLVGHH
LIKFAQECAKNKESASFYSQKIRNVAHT--
>Bac-MBD2770750.1.Iningainema.sp.BLCCT55.Cy/15-544
ETSRRTRYIPRHHRHILCIFPKYSRSFGTFHHAYPLMGNVQAFMPPQGILVVASYLPQEWEVRFIDENVKSA
LRADYQWADVVIASGMHIQRPQINQINELAHREGKITVVGGPSVSGCPEYYPEFDILHLGELGDATDSMIEY
LDQHTERPQAQIRFETKERLPLDEFPIPAYNLLNINQYFIANVQFSSGCPYRCEFCDIPELYGRNPRLKTPE
QVLAELDAML-VSGNPGAVYFVDDNFVGDRRAAMKLLPYLIDWQKRNGYPVQFACEATLNLAQTPKLLEMMR
EAYFCTVFCGIETPETDALQALSKTHNLSMPILEAVKVLNSYGMEVVSGIIMGLDTDTLDTADRILEFIRLS
QIPMLTINLLHALPRTPLWRRLEQEGRLIYD-GDRESNVEFLMPYEQVVQMWRRCITTAYEPEFLYQRFAYN
IEHTYSQRIEVPNSPARVSWANIQKGLTLLSNIMLRVGVFGNYRKTFWKIALPALKTGDIENLIHVGLVGHH
LIKFATECATGEESASFYSQKVRSVTHT--
>Bac-WP_026082583.1.Mastigocladopsis.repens.Cy/17-543
NKNLRTRYTPCHHRRILCIFPKYSRSFGTFHHAYPLMGGVRAFMPPQGILVVAAYLPQEWEVRFIDENVTSA
KRVDYQWADVVILSGMHIQQPQINKINEIAHKHGKITVVGGPSVSGCPEYYLDFDILHLGELGDATDSMIEY
LDLHTTRPQQQIRFETKERLPLSEFPSPAYHLLNLKQYFLANVQFSSGCPYHCEFCDIPALYGNNPRLKTPE
QVLAELDAML-ESGNPGAVYFVDDNFVGDRRALMKLLPHLIDWQKRNGYPVQFACEATLNLAQSPKLLAMMR
EAYFCTVFCGIETPETEALQAISKTHNLSMPILEAVKVLNSYGMEVVSGIIIGFDTDTPATAGKILEFIRLS
QIPMLTINLLHALPKTPLWQRLEKEGRIVFD-ENRESNIEFLMPYEQVVEMWRRCITTAYEPDYLYQRFAYN
MEHTYPNRIAVPNSPARTSWANIRKGLTLMTNILLRVGVFGNYRKTFWKMARPALKQGNIENLIHVGLVGHH
LIQFAAECTRGDESASFYSQKL--LQP---
>Bac-KAB8315291.1.Tolypothrix.campylonemoides.VB511288.Cy/10-539
NTNRRTRYIPRHHRRILCIFPKYSRSFGTFHHAYPLMGNVKAFMPPQGILVVASYLPQDWEVRFIDENVQSA
TRKDFQWADVVIVSGMHIQRSQINQINEIAHREGKITVVGGPSVSGCPEYYPEFDILHLGELGDATDSMIEY
LDLHSERPQQQIRFQTKERLPLSEFPIPAYHLLNLNQYFIANVQFSSGCPYHCEFCDIPELYGNSPRLKTPE
QVLAELDAML-QSGNPGAVYFVDDNFVGDRRALMKLLPHLIDWQKRNGYPIQFACEATLNLAQSPKLLEMMR
EAYFCTVFCGIETPETNALKAISKTHNLSMPILEAVKVLNSYGMEVVSGIILGFDTDTPDTADRILEFIRLS
QIPMLTINLLHALPKTPLWRRLELEGRLVLD-ENRESNVDFLMPYEQVVEMWRRCITTAYEPEFLYQRFAYN
IEHTYPNRIKVPNSPARTSWANIRKGLTMLTNILVRVGVFGNYRKTFWKMAKPALKAGNIEDLIHVGLVGHH
LIQFAAECATGEESASFYSQKIRKAVRI--
>Bac-MBD2577928.1.Oscillatoria.sp.FACHB-1406.Cy/15-539
MTAGRKHYRPQNHRRILCVFPKYAQSFGTLHHAYPLTGGVRAFMPPQGLLIVAAYLPSEWEVRFIDENIKPA
KASDYRWADVVIVSGMHIQRPQINRINELAHKAGKITFVGGPSVSGCPEYYPDFDLLHLGELGDATDKIIEY
VDLHGDRPEQQIRFETQERLPLSEFPTPAYHLINLDQYFLANIQFSSGCPYRCEFCDIPELYGRNPRLKTPQ
QVVAELDAML-ESGNPGAVYFVDDNFIGNRRAVTELLPHLIDWQKRRGYPVQFACEATLNLAQSPQILEMMR
EAYFCTVFCGIETPETDALKSISKQHNLSMPILEAVKTFNRYGMEVVSGIIIGLDTDTPDTGDRILEFIRLS
NIPMLTINLLHALPRTPLWRRLEAEGRLSFD-ETRESNVEFLLPYEQVVEMWRRCITTAYDPDFLYRRYAYN
MEHTYPNRIKVPNSPARVSKKNIRKGLTMLGNILLRVGVFSRYRKTFWELAGPKLKAGKIEGIIHVGMVGHH
LIQFARECGRGDESASFYAQKLR-------
>Bac-NET88677.1.Kamptonema.sp.SIO1D9.Cy/15-546
STTGRQRYFPRNRRRILCVFPRYSRSFGTLHHAYPLMGRVRAFMPPQGILLVAAYLPDEWEVRFIDENIRPA
RKSDYRWADVVIVSGMHIQRSQINRINQFAHEAGKITVVGGPSVSGCPEYYPDFDILHLGELGDATDEMIRY
LDEKCDRPSTQVRFETKERLPLSEFPTPAYNLINLNQYFLGNVQFSSGCPYRCEFCDIPELYGRNPRLKTPE
QVLRELDAML-AAGNPGAIYFVDDNFVGDRRATTKLLPYLVDWQKTNGYPVQFACEATLNLAQSPKLLEMMR
EAYFCTVFCGIETPETDALRSISKQQNLSIPILDAVKTLNSYGMEVVSGIIMGLDTDTPDTADRILEFIRLS
NIPMLTINLLHALPRTPLWRRLEQEGRLVFD-ENRESNVDFLMPYEKVVEMWRRCITTAYEPEFLYQRFAYN
LEHTYPNRIKVPNSPARTSPANIRKGLTILANLLVRVGVFSHYRRTFWQMAYPKLKSGNIEGLIHVGLVGHH
LIKFAQECLTGDESASFYSQKLKQPKTAKL
>Bac-WP_037261218.1.Rhodospirillales.bacterium.URHD0088.aP/1-526
---MQSTVEVRNRRRILCVFPSYSPSFGTFDSIHRFC-GVRAFMPPQGILVIAAYLPALWEVRLVDENLRAA
RQHDFAWADAVLVSGMHIQRPQILDICARAKAAGKLTVLGGPSVSASPDSYPQFDIVHIGELGDATDALIRR
LDDSCGTPTGQLRFTTDRRLPLTDFPIPAYGSVALDRYFIASLQFSSGCPYRCEFCDIPALYGRNPRLKAPE
QVVAELDAMR-AHGPPPAVYFVDDNFIANRKAAKALLPHLIAWQKRHRYPVRFACEATLDIAREPELLAMMR
KALFHTIFIGIETPDPDALRHMAKDQNAKLPILDAVRTINSFGMEVVSGIILGLDTDTPDTADRLLAFIEAS
QIPMLTINLLQALPRTPLWDRLQRAGRLVDD-PERESNVAFARGYEEVLGAWRRCVAEAYRPEAVYRRFAYN
ARHTYPNRITPD-PAGQLTWANLRRGLTILVQLVIRVGVFADYRRWFWRVAGREFVTGRFDAAFSIALVAHH
LITFARQAVRGRQNASFYSAKARPGGTAA-
>Bac-WP_119283479.1.Rhodospirillaceae.bacterium.SYSU.D60006.aP/1-528
---MRSQTVVQNTRRILCVFPRYTPSFGTFEHAYRLM-GVKAFMPPQGILLIAAYLPEQWEVRFVDENIRPA
KDRELDWADAVFVSGMHIQRQAMLDIARRAHGRGKVCALGGPSVSASPELYPEFDYLHIGEVGDATDALIAT
LDRDVGRPATQRRFETAERLPLPDFPIPAYHLIDIGKYMLGSVQFSSGCPYRCEFCDIPALYGRQPRLKEPK
QILAELDAML-ARGPVGAIYFVDDNFIANRKAARELLPHLITWQKARGYPVRFACEATLNIAKLPDLLEQMR
EAYFTTVFCGIETPELAALDAMSKEHNLAVPLLEGVETLNRHGMEVVSGIIIGLDTDTPETAAHINEFIDSS
RIPLLAINLLQALPRTPLWDRLKAAGRLVDD-STRDSNVVFLRPYEEVLESWRDCVRHAYEPEALYARFDHN
AHRTFANRIKPPVTRARLNWPNVRRGLTCLGNIFLHVGILSDYRRTFWRMAWPALRNGKIEELIHIALVSHH
LITYARECERGMQMASNYAAKPVPPRKAAV
>Bac-TMJ66326.1.Alphaproteobacteria.bacterium.aP/1-525
---MRSQVQVRHRRRILCVFPRYAPSFGTFQYAYPLMGGVRAFMPPQGILVVAAYLPPAWEVRIVDENIRRA
TEAEVAWADVVFVSGMHVQRAEIEATGRRARAAGKTTVLGGPSVSASPEKYPEFDYLHLGELGDATDALIRA
IDENASPPAAQQRFTTCERLPLAEFPIPAYELIEGRRYFIGSVQFSSGCPYRCEFCDIPALYGRQPRLKSPQ
QILTELDALL-AAGIKTSIYFVDDNFIGNKKAARELLPYVVAWQKRRGYPVQLCCEATLNIAKSPEILAMMR
EAYFCTVFCGIESPELAALDAMQKSQNRAVPLLDAVATINSYGIEVVSGIILGLDTDTPQTADRLIEFIDRS
QIPMLTINLLQALPKTPLWDRLQAAGRLDED-ADRESNVVFVRPYEEVLLNWRRSIRDAYTPEAIYRRFAWN
AEHTYVNRIALPLSRARLNPGNLRRAIGIMTRLLVRVGLFGDYRRSFWQMAWPALRAGRIEELIHVGIVAHH
MITFARACAAGRENASFFLDRPKIAA----
