# Supplementary material for: Genetics re-establish the utility of 2-methylhopanes as cyanobacterial biomarkers before 750 million years ago
Source: Nat Ecol Evol. 2023 Oct 26;7(12):2045–54. doi: 10.1038/s41559-023-02223-5 (PMC10697835; doi:10.1038/s41559-023-02223-5)
Supplement: Supplementary file 8 — Multiple sequence alignment data for Supplementary Fig. 3. [file 41559_2023_2223_MOESM8_ESM.zip › Supplementary_Data5_HpnP_like_MSA.fasta]

>Bac-WP_160174679.1.Archangium.violaceum.dP/1-503
------MPSTPPALPRWKTSLRQF----KSLSMPLGLMTAINYFPQSWEHRLIDERITPVCEQDLEWADIVF
LSGMYIEARRANEIATHARRWGAISVIGGPGVILNP-DLA-ASFDIVHIGDLGDRTYELVQWLDANEHPPPW
QIRFQTDDTIPMDLQPLPALEKIDTRHYTSAMVQFQKGCPYLCEFCDIIEIFGRVPQSKSPERYLRELDLLY
DSGWRGRVTCVSDNFHANPKTAR-EMLRAIAGWQQRHDYPFQFDTAATLDVADREELLGLYRDAGFKVLGIG
IESSEVDTLLRIQKKQNTRHPVAESIRKINAHGIEVAGSLILGFDTDTRTSGAAQVAFVESANIVLIGITML
TALKGTQLYRRMEHEGRLR--PE--------PYMHYK---LGQDVVQQMFTETVDGLYEPRSMLRRLTYQVE
HVRPKQRAASRTGLALAWQRRLGRLDSRGRAMWKLGVVWEDRSHYWKYIRACARQR--DLKSALLSPMAVAR
LLDAVRANRNEASEPRNPAAQAAENTP
>Bac-MSP60836.1.Myxococcales.bacterium.dP/6-525
RRILLIYPKFRSHLLNYEFMAPFY-PGKRGVMPPTGLLVIAGLFEGDWEVRIADENVEPFKPADLAWAEVVG
LSGMHQQRVRLIELIDLCNRSGKITVVGGSSVNICP-EYY-PQADVLHVGELGDGTKELLAFLRTATAKPPA
QVVFQTKEKATLDEQPLPALHLIDVNGYLLVPVQFSVGCPFTCEFCDIPMIYGRVARLKSPARVMKELDALY
DRGFIGAVMFVDDNLIANRKALR-EFLPELIAWQKARGFPFQFTSEASVNLARDKEILELLRLARFTTMFVG
VESPDPTTLIQISKKQNVMDPILDSLRAIEEHGIEVLIGIIFGFDSDTPETGRMVARFIDQANAPIIHFNML
AALPKTPLWERMVREGRLVADDDGC----LNSNVKMK---LPNAVIKQMLIETMRDAYSPEKVWARYTWNLE
HVYGRQVAGRPPSKTWTHLILFPFAVKAMRNVLRVGVREDYRRLFWRFVWQAVRLRPSLLDVLFKVVPTAHH
LIRWSERYLAQFAEVPVRAVEAPSEPH
>Bac-MCA9622212.1.Myxococcales.bacterium.dP/4-456
PRMLMVYPRFRNLFLNFEYMLPFI-PGKKAVIPSLGLLAFAGRVRDDWDLRLVDEHVREVTDDDLAWADVVA
VSGMHPQRARIEAIVDRANAAGCVSLVGGPSVSICP-EYY-PRADYLHLGELGDGTDALLERLHQSLERPAE
QEIFATRDKTPLSEQPIPAYDLIDTNHYILMPLQFSVGCPYTCEFCDIPAIYGSKARLKSPERVVAEMQAIY
DTGFIGTILFVDDNLIAHKGAVK-EMLPSVIAWQEAHRFPYPLSAEASINIARDEALLELLREARCTHMFLG
VESPDPDTLVAISKRQNIKDPLLSSIRKIQAHGMEVNMGMIFGFDTDTERSGQAMTRFIEAAQSPVVYFNLL
AALPKTPLFDRLEREGRLL-GDDNC----LDTNVDYV---LPNEVVERMLLETVEQVYASEAVYERTTWNLE
NVNPQQRLGVPP------------LESVED----AATLARY-------TLGTLSLL----------------
---------------------------
>HpnP-Bac-PAW76671.1.Verrucomicrobia.bacterium.Tous-C9LFEB.Vr/20-534
RRILCAFPHYSQSFGTFNHAFPLM-GNVKGFMPPQGILLIAALVPKAWEVRFIDENIRPVTAEDFAWADVVL
TSGMHIQRGQINDLCRRAHAAGKLIALGGPSVSSAP-DFY-PEADILHCGEAGDSTTRLWEYIDRTIERPSE
QLILRTVERLPLTQFPSPAYHLIDVMQYLLGSVQFSSGCPYTCEFCDIPGLYGRNPRLKSPEQIIHELDQLA
DGGAV-SVYFVDDNFIGNPKAAQ-ELLPHLIAWQKKRDYQVRLSCEATLNIASHLKILELMREAFFTNVFCG
IETPEHGALKFMKKGQNLRAPILESVDTLNRYGMEVASGIIMGLDTDTDLTPQAIMDFADHSNIPIMTVNIL
YALPHTALYDRLEKAGRLL--PNDG----RDSNIEFL---IPYEEVEARWKKVIDYVFDAKNLYARYHYNCV
HTYPNRVQPKNPLAQATWPNIRRGIAILGRILWRIGLRSPYRAEFWKMAWTQIRQG--NVENVFQIAMVAHH
LITYARQCVRGEMQSSNYSARPAEPIL
>HpnP-Bac-HGX21450.1.Verrucomicrobiales.bacterium.Vr/26-537
RRVLCVFPKYSPSFGTFQHAFPLI-PGVKAFMPPQGLLLLAALLPEGWEAKFVDENIRPVEEAEWAWAEVVF
LSGMHIQRPHIDDLNRRAQARGLLTVLGGPSVSSAP-EYY-PELDVLHCGEVGDGTAELFRRLERSVERPER
QEVFRTARKLGMTELPSPAYHLIRMDQYLLGSVQYSSGCPFTCEFCDIPALYGRNPRLKRPEQIIAELDQMA
DGGAV-SVYFVDDNFIGNPKAAE-ELMPHLVAWQKRRRYQIRLSCEATLNLARYDSILAQMREAFFTNVFFG
IETPEPQALKAMKKVQNLRSPIEEAVEIFNRQGIEVASGIIMGLDTDSDETPQAILDFVQRTGIPILTVNIL
YALPKTALYDRLEKAGRLV--PDEG----RDSNIEFL---RPYDRVVEDWRRVIRTIYDPEELYRRYEAQAE
RTY--RHRFVPPAMDQLTWNLKRFVGVSWRMFWIVGFS-DYRKHFWAMFWRQLRQG--NIETIIQVGMVAHH
LILYARDCTQDRMQASNYSPRNVPAAA
>HpnP-Bac-TSA00055.1.Nitrospiraceae.bacterium.Nsr/18-532
RRILCVFPAYTKAFGTFDHAFPLM-GPVKAFMPPQGILLIAALVPREWQVRFVDENIRPVTESELAWADAVL
VSGMHIQRRQILDLARRAHRAGKVIALGGPSVSAAP-EYY-PEIDLLHCGEVGDGTLDLFRRLDETAARPEQ
QILYRTVARLPMTQFPTPAYRLIDVRQYLLGCVQYSSGCPFTCEFCDIPALYGRNPRLKSPQQILVELDELA
DGGTP-SIYFVDDNFIGNPRAAM-DLLPHLVEWQRRRDYTVRLSCELTLNVAEYPEILKLMSEAFMTNVFCG
IETVDPDALRAMSKRQNLRTPILQSVDTINSYGIEVAAGIIIGLDTDTPETTDAILEFIEAAQIPIVTPNLL
VALPHTPLYERLQKATRLN--SGEG----RDSNIEYL---QPYETVVANWKRVIRETYEPRKIYARYATQAK
KTYLHRKRPVRPLEQLTWANVRRAVEVFSRTAWRVGICSDYRREFWNMTWRELRQG--NVESVFQIAMVGHH
LITFGRECLTRDVQASAYSVRGREERA
>HpnP-Bac-MBI3268233.1.Planctomycetes.bacterium.Pl/15-528
RRVLCIFPAYSKAFGTFDHAFPLM-GRVKAFMPPQGILLIAALLPRGWEVRFVDENIRRATADEMEWADAVF
LSGMHIQRAQIQDLTRRAHQAGKVVALGGPSVSAAP-ELY-PDVDLLHCGESGDATLALFQRLDETVARPAA
QMLYRTANRLPLTEFPSPAYSRIDLLEYLLGNIQFSSGCPFTCEFCDIPALYGRNPRLKTAAQVLDELEQLA
DGGTP-SIYFVDDNFIGNAKAAL-ELLPHLVEWQKRHDYSVRLSCEATLNLAGYPQVLELMREAGIVHVFCG
IETPEPEALRAMRKTQNLRSPILEAVATLNRYGIEVASGIILGLDTDTPETPQAILDFVEASQIPIVTPNLL
VALPNTPLYERLKREGRLV--PDEG----RDSNIRYL---RPYEEVVGDWKRLIRELYEPSRIYARYATQGV
RTYPH-RKRPDRPLEQLTWNVKRATGVMARLFWHVGLRGDYRREFWRMAWREGRSG--NVESLFQTAMIAHH
LITFGRECMTRETQASAYSARTVDAPP
>HpnP-Bac-HGY82950.1.Armatimonadetes.bacterium.Am/13-524
RRILCIYPRYLPSFSTFHHSYHLM-PGIKAFMTPLGLLQIAAYLPSKWEIRLIDENMHLATDADYEWADAIL
ITGMHAQRKQVDAINTRAHSFGKLTVLGGPSVSRCP-EYY-PDLDIIHMGELGDATDKLIEYIDNSVERPAD
QIRLQTIERLPIENFPIPAYSLLNLREYFVTSVQSSSGCPHQCEFCDVPGLYGRAPRSKQPDQVIAELNAIM
DHGGRGPIYFIDDDFIANPKAAL-NLLSSLVEWQHRNGHKIEFICEATISLAQHTDILDLMREAGFMMVFCG
IESPDPNTLKAIHKEHNLRRPIIESIRTINSYGIEVSAGIIFGFDTDTPETSEAVVQFVRESQIPLLTINLL
YALPNTPLYYRLKEEGRLV--EDPN----RGSNIAFS---LPYETVLGGWRKCLHEIYSPHNLLKRFLYQTV
HTYPNRLSERKPTLA----DLVMGTRLLGGILWKIGCRSNYRGEFWKVIGPLLRSG--RIEDVLHIGFVGHH
LINFARGCVSGEAEPCFYGDPNRSAFN
>HpnP-Bac-TQL89443.1.Modestobacter.multiseptatus.Ac/12-524
RRVLCVFPRYGKSFGTLDHAFPLV--GASAFMPPQGILTIASYLPKTWSVRFIDENVREVRNEDLDWAEVVF
LTAMHVQRGRVEELNRRAHAAGKLTVLGGPSVSASA-ELY-PDVDVLHIGELGDATDALVARLATDVRRPAA
QEVHRTVERHPLEESPAPAYDLIEMRHYLLGSVQFSSGCPFSCEFCDIPALYGRKPRLKSVEQITGELDAML
ARGNPGTVYFVDDNFIGNPHAAV-ALLQGLVAWQQEHDYPISFACEATMNLAQRTDVLELMREASFTQVFLG
VESPSASALQLISKRQNLRRPVLDVVATINAHGIEVVAGMILGLDTDHAGTAREVIEFVESSQVPMLTINLL
HALPRTPLWDRLEAEGRLL--HDGE----RESNVEFL---RPYDEVVASWRETVTRVFTPAAVYQRFLYQLE
HTYANRRPRDHGRPSAA--DLRRGVQVMARMFWHVGLRADYRADFWRMALPLLRQG--RVEKVVHIATVTHH
LVTFAREVAAGTAEKCFYNPSGAAPFQ
>HpnP-Bac-MBC8420692.1.Desulfobacterales.bacterium.dP/1-490
------MP------------------GVKALMPAQGLLVIAAYLPRQWHVRVIDENVRLAEDVDYKWADAVL
MTGTHVQRPFIDKISRTAHAHGKLTVLGGPSVSASP-ENY-PNIDVLHIGELGDATDALIELLDRMPERPEH
QIRLETQERKPLEDFPLPAYEYLDASNYFLNNVQFSSGCQYLCEFCDIPELYGRVPRVKSPSRLLAELDWLV
ENGARGAIYFVDDNFIANRRATK-ELLKHLVEWQGSRGYPVRFTCEATLNLAQYPDILKLMREAGFHTVFCG
VESPEPLAIKAIRKQQNLRVPIIEAVQTLNHFGIEMAAGIILGLDTDTPETVDRVLEFIESSQIPMLTINLL
YALPKTPLYRRLASEGRLD--STPG----RVSNVRFK---LPYETVVEMWLKCLAETYSAERLMSRLEYQTR
ATYPNRISPKQKVSPS---MVLYGLRILKRVLWQVGLMSEYKRSYWKVCGPLLRSG--RIEELLHIGIVSKH
LIRFTQDCLSGRGEASFYANPNMDSSP
>HpnP-Bac-QNN24000.1.Planctomycetales.bacterium.zrk34.Pl/20-532
RRILCVFPKYAPSFGTFEYAYELM-PGVGAFMPPQGPLIIAAYLPQQWEVRFVDENIAPVTDQQLHWADAVF
ISGMHVQRRCILEINDRAHAMGKLTVLGGPSVSACP-EYY-ADVDMLHIGELGDATDAIIRRIDQRIDRPTQ
QLIYETAERVDLDKFPQPAYHLAQVSRYFIGSVQFSSGCPFMCEFCDIPALYGRNPRIKKPEQVIAELDALL
ANGLHTAVYFVDDNFIANPAAAR-ELLPHLIQWQKRNNYPLTFACEATLNLAKYEDLLAMMRDAYFVTVFCG
IETPEPDALQLMHKTQNLRSPIMDAIDTFNRYGLEVVSGIILGLDSDTDQTADNVIDFINTSHIPMLTINLL
YALPRTALHDRLQREGRIL--DDPN----RASNVDFR---MPYEQVVAMWRRVISEAYNPDALYARFTRQTE
KCYPNRIRPRQKPPWN---TIKFGLGVIARTLWRVGLRGEHRGHFWRICGPLLLRG--RIVEVMHIGIVGHH
LLKFAAQCKNDDSEASFYADPSRSKAP
>HpnP-Bac-ELS50862.1.Streptomyces.viridochromogenes.Tue57.Ac/5-517
RNVLCVAPRYATSFGTFDHAFHLV--GARAFMPPQGLLVIAARLPAAWRVRVIDENVRPVTDDDLRWADAVF
VTGMHVQRDRITRLVERAHARNRLTVLGGPSVSACP-DWY-PEADILHLGELGDATDAVVARVERDVTRPVT
QERYRTKDRLALDRFPVPAYRAIDLQDYFLASVQFSSGCPFSCEFCDIPALYGHTPRMKTPKQVTAELDTLM
ACGRPRSVYFVDDNFVANPHAAT-ALLPELVRWQERNGYPVVFACEATLNITKRPELLRLMRQARFTTLFAG
IESPDPEALHALNKRQNLRSPVLDAVRTLNAHGIEVVAGIIIGLDTDSPAAYDRLTHFIDASAIPLLTINLL
HALPGTPLWDRLEKEGRIL--DDPG---TRESNVDFA---LPYPVVLDGWRRAIGHAYAPHRLYARFEHQMH
HTYPNRLTVPRRPSRA---DVRHGLGVVGRALWECGVRAPYRKDFWRMTRSVAKHA--DLEGFVHTAVVGHH
LITYAREALAGRAEKAFYAPRGADPAT
>HpnP-Bac-MBT6273497.1.Chromatiales.bacterium.gP/13-517
RNVLCIFPRYAPSFGTFEHAYKLF-PNVDAFMPPQGLLTVAAYLPSTWNVKFIDENSRIASDEEIRWADAIL
MSGMHVQRGFIEEANARAHRHGKLTILGGPSVSACP-EYY-PGVDVLHVGEMGDATDKVIAYIDAHTDRPAS
QVVFETNKRIELDDFPKPAYEQINIGNYFLGSIQYSSGCPYLCEFCDIPALYGRQPRLKRPERICEELDGIV
EAGLNGAVYFVDDNFIGNKKAAR-ELMPHLIRWQQENQYPLRFACEATLNIAKSNELLSMMREAQFHTVFVG
IETPEEEALLAMRKKQNLSTPLIESVQTLNSYGMEVVSGIIMGLDTDTARTGQAIQRFVEASQIPLLTINVL
YALPKTPLYDRLQKEGRLLSGEANG----RVSNVEFR---LPYDEVVQMWHETVTTAYRPDNLFGRFRYQTE
NTFPNRIDVTPKLSFA---LIKYGMSVFTRVLWHCGMTSQWRKNFWDLCWPLMRQG--RIEEVIHIGVVTHH
LLTFTAEIEAGNWEACF----------
>HpnP-Bac-HEG89190.1.Chthonomonadales.bacterium.Am/17-531
RRILCVAPRSTHSFGTFDHAHALM--GVRAFMPPQGILVIAAWLPEAWDVRFVDENVRPVTDRDLDGAEAVF
LTGMHAQRGRIHALVERARARGRLTVLGGPSVSACP-EWY-PDPDILHLGELGDATEALVARVDASVERPCT
QEVYEAKVRLPLCEFPVPAYRHIRLTDYFLASVQFSSGCPFRCDFCDIPALYGRNPRLKRPEQICAELDAML
CRGNPGAVYFVDDNFIGNRRAAV-ELLDYLIRWQEARGFPVEFACEATLNVVQFPDVLERMRDAAFRTMFCG
VETPEEAALESIHKEQNLRRPILEAIQTLNRYGIEVVSGIILGLDTDTPRTGERIVRFIEESRIPVLTINLL
HALPRTPLWDRLEAAGRIR--EVPG----RDTNVEYL---LPYEDVLRMWRETVAAAYTPEAIYGRFAHQME
HTYPNRRQLPASRSRVNPASILRGLGILARLVWHAGIRADYRRVFWRMALPALRRL--DLESVVHVGVVSHH
MIRYARECAAGEGESAFYSARAREERG
>HpnP-Bac-MBI3827899.1.Planctomycetes.bacterium.Pl/27-542
RRILCVFPRYTRSFGTMHHAYPLM-RGVKAFMPPQGLLVIAAYLPKEWEVRFIDENKTEARESDYHWADAVF
ISGMHVQRQFIVKINAQAHAQGKITILGGPSVSSSP-EWY-RDIDILHCGELGDATDKIVRRLDESVARPET
QEIHITSNRLPLNDFPVPEYRQIKLTDYFLASVQFSSGCPYKCEFCDIPELYGRNPRLKTPQQVSAELDAML
ARGNPGAVYFVDDNFIANQKAAL-ELLEHLGAWQRERGYPVQFACEATLNLAQNPRIMELMREAYFCTVFCG
IETPEDDALEAIQKTQNMREPLLESIKKLNAHGIEVVSGIIMGLDTDTPVTGERVSAFIEASNIPMLTINML
HALPKTPLWRRLEKDKRIV--NIPG----RESNVEFL---LPYETVSNMWLESVRKAYTPDAIYARFDHQIR
NTYPNRKQLPATKARVNPSNILRGLSIMGHIVWHVGLRSDYRKRFWKTAWPNLKKG--KIEEVIHSAVVSHH
MILFARDCLDGTAEKCFYSETPKAAET
>HpnP-Bac-ACB95082.1.Beijerinckia.indica.subsp.indica.ATCC.9039.aP/10-525
RHILCVFPRYVPSFGTFEYAYELT-DGVKAFMPPQGLLVIASVMPANWDVRFIDENMQAASTEDFLWADVVF
VSGMHIQRRQIEDIRRRAHAQGKVVVLGGPSVSACP-HYY-PAFDYLHVGELGDATEKLVAILAKDISRPEQ
QVVLKTETRRDLADFPVPAYELAPIDRYFLGSIQFSSGCPYTCEFCDIPGLYGRVARLKTAEQILTELDVLL
ARGVVGSIYFVDDNLVANRHALK-ELLPHLIAWQKRNGYPLAFACEATLNIARSPDILALMREAAFETIFCG
IETPEPQALKAISKQHNMALPILEAIDTINHHGMEVVSGIILGLDTDTLETGGNLLAFVERSHIPLLTINLL
QALPGTPLWDRLEKENRLCENDD------LESNVIFK---LPYDDVLSMWRDCMGKAYQPKILFDRYRHQMR
HTYPNKLPRPWSRQRLSPRNIRKGIHFLSKIIWKVGIRGDYKAAFWSFVLFSLSRG--KVEPIIRVGLVAHH
LIAFARDACAGKNNASHYSAKARTLEL
>HpnP-Bac-MBV8683272.1.Caulobacteraceae.bacterium.aP/21-532
RKILLVFPRYTPSFGTFEYAYPIR--GSQAFMPPQGLLVIAAALPAHWEKRFIDENLRAATAEDFAWAEAVF
VSGMHIQRQQIHDICARAHAAGRTTALGGPSVSACP-HYY-PDFDYLHVGEMGDATDELVARLQADPSRPKA
QVVLTTRTRTDLAAFPLPAYELAELPKYFMGSIQFSSGCPYECEFCDIPALYGRNPRLKTPQQVCAELDKMR
ALGISDAVYFVDDNFIANRKAVR-DLLPALIDWQKRNDYPYRMACEATLNIAKRPEILGPMREAGFETVFCG
IETPDPTALKEMHKAHNMMVPILEGIETLNSYGMEVVSGIILGLDTDTPDTPEAILKFIEVSQIPLLTINLL
QALPKTPLWTRLEREGRLA--EDDS----LESNVVFR---RPYREVVDGWRRLMAAAYEPEALFARFEHQVE
ATFRNRRPRPQPATWA---NIKKGLAIISRMIWICGIKSHYRRSFWKFAWPRIKAG--EIEWLIASAVVAHH
LISFTNDACKGRQNASFYSAKLREDPP
>HpnP-Bac-B3QHD1.1.Rhodopseudomonas.palustris.TIE-1.aP/10-524
RRILCVFPRYTKSFGTFQHSYPLM-DDVAAFMPPQGLLVIAAYLPDEWSVRFVDENIRAATADDFAWADAVF
VSGMHIQRQQMNDICRRAHDFDLPVALGGPSVSACP-DYY-PNFDYLHVGELGDATDQLIAKLTHDVTRPKR
QVVFTTEDRLDMTLFPIPAYELAECSKYLLGSIQYSSGCPYQCEFCDIPGLYGRNPRLKTPEQIITELDRMI
ECGIRGSVYFVDDNFIGNRKAAL-DLLPHLVEWQKRTGFQLQLACEATLNIAKRPEILELMREAYFCTIFVG
IETPDPTALKAMHKDHNMMVPILEGVRTISSYGIEVVSGIILGLDTDTPETGEFLMQFIEQSQIPLLTINLL
QALPKTPLWDRLQREGRLV-HDD-----NRESNVDFL---LPHDQVVAMWKDCMARAYQPEALLKRYDYQIA
HAYATRLHPSTPQRASKA-NIKRGMIMLRNIIWQIGIRGDYKLAFWKFALRRLIRG--DIENLLLVMVVAHH
LIIYAREASRGHANASNYSIRLREAAV
>HpnP-Bac-ABE63468.1.Nitrobacter.hamburgensis.X14.aP/10-523
RRILCVFPRYTSSFGTFEHAYPLT-AGVQAFMPPQGLLLIAAYLPAEWKVRFIDENIRFATNEDFEWAEAVF
VSGMHIQRQQMNDICRRAHAFDLSVALGGPSVSACP-DYY-PSFDYLHVGELGDATDDLIGRLARDPSRPDG
QIVLKTADRLDMTRFPIPAYELADIKHYFLGSIQYSSGCPYQCEFCDIPGLYGRNPRLKTPEQITRELDKLL
ECGITGSVYFVDDNFIGNRKAAL-DLLPHLIEWQKKTGFVLRFSCEATLNIAKRPEILSQMREAFFATIFCG
IETPDPVALKAMHKDHNMVVPIMDAIRTLNDYGMEVVSGIILGLDTDKSETGQHLLEFIDRSQIPLLTINLL
QALPKTPLWDRLKRENRLI--EDEA----RDSNVDFR---LPYDHVVGTWRECMGRAYEPERLLERYEYQIR
ETY--PKRVQPRTPQQRSWNIKLGLTMLRNIFWRVGVRGDYKRVFWKFALRRLARG--EIEYLIGSILVAHH
LILFARSASRGKTNASYYSLKLREASV
>HpnP-Bac-WP_137388381.1.Rhodoligotrophos.sp.lm1.aP/11-525
RRILCVFPHYTPSFGTFQHAYKLI-AGVKAFMPPQGLLVIAAYLPDTWEVRFVDENIAPATPEDFSWADAVF
VSGMHIQAAQIRDIGRRAHEYGKVAVLGGPSVSGAP-EMY-PDFDYLHVGELGDATDRLIALLDESAARPAE
QVRLETAERRALHDFPIPAYDRINLGRYLIGSLQFSSGCPYRCEFCDIPALYGRQPRLKTPEQLTAELDKML
AQRFRATVYFVDDNFIGNRKATK-EMLPHLVAWQKKHGYPLNFACEATLNIAKQPEILAMMREAGFITVFVG
IETPEVAALKGIRKDHNNAVPMYEAIRIINSYGLEITSGIILGLDTDTDETERALTDFIDASNVPVLTINLL
QALPKTPLWDRLEREGRLV--HDTS----LESNVRFL---RPYHEVVQSWRRCIDYAYTPERLFSRFKHQVD
ATYVHRIKTPARGKLSVA-NLVRGLYMAWGTLLHLGIRPKYRGAFWRAAWHALKRG--QVDVVFGMAFVAHH
LISFTREALEGEQNASFYSAQIKGPSK
>HpnP-Bac-KMO15088.1.Methylobacterium.platani.JCM.14648.aP/11-525
RRILCVFPAYTPSFGTFSHAYPLM-GGVKAFMPPQGLLVIAAYMPEAWEVRFIDENIARAGPEDFAWADAVF
VSGMHIQEGQIHEIGRRAHAAGKVAVLGGPSVSGAP-EKY-PDFDYLHLGEIGDATDALIRRLDETAAVPSE
PERFETADRLALADFPAPAYERVPLKRYLIGSLQFSSGCPYRCEFCDIPQLYGRQPRLKTPEQLCAELDAIV
AQAAHAVVYFVDDNFIGNRKATR-EMLPHLVEWQKRNNFPLQFACEATLNMAKQPEILELMRQANFMTVFVG
IETPEADALKGIDKTHNAAVPMYEAIETLNSYGLEVTSGIILGLDTDSDKSEQNLIDFIDRSAIPVLTINLL
QALPKTPLWDRLEREGRLV--HDAS----LESNVLFK---RPHDEVVGSWRRAIAHAYSPEHLFERFKRQCD
VTYPNRITTPTAGKLTLT-NLRRGLILGFNIITRVGLLSDYRRPFWRAAAYALKRG--QIEAVFNMGFVAHH
LIRFTREALRGEHNASFYAAQDKAKAE
>HpnP-Bac-PYM55172.1.Rokubacteria.bacterium.Rk/11-526
RRILCVYPRYAKSFGTFQYSYPFFGGRVRAFMPPQGLLTVAAYLPESWPVRFVDENARAATTSDFRWADAVF
VSGMHIQRGHINDVIARAHAQGRPVAVGGPSPSGCP-EYY-PEADMLHLGELGDGTDRLLEYLDTHDGRPPR
QIRFETVERLPMADFPVPAYSLIWLRQYFIASIQFSSGCPYACEFCDIPGLYGRNPRLKTPEQVLRELDEIV
AAGAV-SVYFVDDNFIANQKAAQ-ELLPHLIEWQARNRYPLRFACEATLNIAKNERVLALMRSAGFNTVFCG
IETPEPHALRAISKDQNLRMPMLEAVQRLNAHGLEVVAGIILGLDTDGPETADHILDFIGASQIPVLTINIL
YALPKTPLWGRLEREGRLS--FDGH----RESNVVFL---QPYDAVVAAWKRCIAEAYTPEAIYRRFAHQTV
HTFPHRGDFPVSPHRASWRNVIRGFAILGRVIWRVGVCSNYRRTFWRMAGPALRRG--QIEEVIHLAVVSHH
LIRFTRDCLEGAGESSFYSPSVTSAPT
>HpnP-Bac-OGL15523.1.RIFCSPLOWO2_12_FULL_71_22.Rk/32-547
RRVLCVYPEYARSFGTFQHAYPLFGGRVRAFMPPQGLLVAAAYLPETWDVRFVDENSRRATDEDFRWADAVL
TSGMHVQRARIRDLIARAHAHGRAVVLGGPSVSSCP-EDY-PDADVLHLGELGDATDEVIEYLDGHADRPAG
QLRFETGERLALVDFPRPAYRLVNLREYFLANIQFSSGCPYACEFCDIPALYGKNPRLKTPGQVLAELDELA
AGGVT-TVYFVDDNFIGNQRAAL-DFLPHLIEWQARRRYPLRFACEATLNIAKNERILGLMRAAGFITVFCG
IESPEPHALHSISKDQNLRMPMLEAVRRINGYGLEVVSGIIVGLDTDTEETADHIIEFIRASQIPVLTINVL
YALPKTPLWRRLERDDRLL--HGGG----RESNVVFK---LPYETVLEMWRRCITAAYDPDAIYGRYAHNLR
HTFPNRLAYPRSPERASWRNALMGLGLLGRIVWRIGVRGDYRRTFWRMAWPALRGG--RLEELIHVATVGHH
LIEFTRDCLRGEGESSFYAPEPTTQAP
>HpnP-Bac-PYM21880.1.Rokubacteria/17-532 bacterium.Rk
RRILCVYPHYARSFGTFHHAYAFFGGRVRAFMPPQGLLVVAAYLPDTWEVRFVDENRRAATADDFRWADAVF
VSGMHIQRPQIQNIIARAHAHGRPVVIGGPSVSGCP-EYY-PDADLLHVGELGDATDHVIEHLDRHPGRPGR
QLRFETGERLPLTQFPTPAYGMIKLREYFIANMQFSSGCPYSCEFCDIPALYGRNPRLKTAAQVLGELDQIA
AAGAT-SVYFVDDNFIGNQKAAL-ELLPHLVDWQVRNKYPLRFACEATLNIAKNERVLALMREAGFITVFCG
IETPDPHALHSISKDQNLRMPILDAVQRINAHGLEVVSGIILGLDTDGAETADHIIEFIRASKIPMLTINVL
YALPKTPLWDRLTAEGRLT--PEAG----RESNVVFK---LPYEAVIDMWRRCITAAYAPEAVYERFAYNIA
HTFSRRKDYPTNPQRASWANVRMGFGILGRLIWRVGVVGGYRRTFWRLAWPALKSG--QIEGLIHAAIVSHH
LIEFTRDCLRGIGETSFYAAGVMGGPE
>HpnP-Bac-PYM81698.1.Rokubacteria/19-534 bacterium.Rk
RRILCVYPVYARSFGTFQHAYPFFGGRVRAFMPPQGLLAVAAYLPETWEVRFVDENSRPATDDDFRWADAVF
VSGMHVQRPRIHDVIARAHARGRPVVLGGPSVSGCP-EYY-PDADVLHLGELGDATDRLIEYLDHHGGRPRD
QLRYETVERLPLAAFPTPAYELIRLREYFIANIQFSSGCPYACEFCDIPALYGRNPRLKTPEQICRELDLIA
AAGCT-SVYFVDDNFIGNQKATL-ELLPHLVAWQERHRYPLRFACEATLNIAKNERTLALMREAGFITVFCG
IETPEPQALRFMSKDQNLRMPILEAVQRINAHGLEVVSGIILGLDTDTLETADHIIEFIRESRIPLLTINVL
YALPKTPLWRRLEAEDRLV--PDVG----RESNVAFR---LPYETVIDMWRRCITAAYDPEALYARFAYQVE
HTYARRKDYPSNTQRASWANVRMGLGILARLFWKVGVRGAYRRTFWRMAWPALKAR--KIEPLIHVALVSHH
LIEFTRDCVQGLGESSFYAPGDTTLVR
>HpnP-Bac-WP_119283479.1.Rhodospirillaceae.bacterium.SYSU.D60006.aP/11-524
RRILCVFPRYTPSFGTFEHAYRLM--GVKAFMPPQGILLIAAYLPEQWEVRFVDENIRPAKDRELDWADAVF
VSGMHIQRQAMLDIARRAHGRGKVCALGGPSVSASP-ELY-PEFDYLHIGEVGDATDALIATLDRDVGRPAT
QRRFETAERLPLPDFPIPAYHLIDIGKYMLGSVQFSSGCPYRCEFCDIPALYGRQPRLKEPKQILAELDAML
ARGPVGAIYFVDDNFIANRKAAR-ELLPHLITWQKARGYPVRFACEATLNIAKLPDLLEQMREAYFTTVFCG
IETPELAALDAMSKEHNLAVPLLEGVETLNRHGMEVVSGIIIGLDTDTPETAAHINEFIDSSRIPLLAINLL
QALPRTPLWDRLKAAGRLV--DDST----RDSNVVFL---RPYEEVLESWRDCVRHAYEPEALYARFDHNAH
RTFAN-RIKPPVTRARLNWNVRRGLTCLGNIFLHVGILSDYRRTFWRMAWPALRNG--KIEELIHIALVSHH
LITYARECERGMQMASNYAAKPVPPRK
>HpnP-Bac-PZD72949.1.Acaryochloris.sp.RCC1774.Cy/26-540
RRILCVFPRYSRSFGTFHHAYPLM-GNVKAFMPPQGILLVAAYLPKSWEVRLVDENVQAATESDYLWADVVI
TSGMHIQRPQINEINEIAHRYNKITVVGGPSVSGCP-EYY-PDFDILRVGELGDADDALIKHLDRHTERPDQ
QLCFETQERLPLDQFPVPAYEQVQLKQYFLGSVQFSSGCPFHCEFCDIPELYGHNPRLKVPEQIVRELDAML
ESGNPGAVYFVDDNFIGNRRAVM-ELLPYLVDWQKQNGYPVQFACEATLNIAQSPKLLEMMREAYFCTVFCG
IETPDPEALHSISKDQNLSMPILKAIETLNGYGMEVVSGIIIGFDTDTEETCDRILTFIRQSKIPTLTINLL
HALPRTQLWRRLEAEGRLINDET------RESNVDFL---MPYEQVVGMWRRCITQAYEPEFLYERFDHHYR
TTFLNRIEVPNSKARLSLFNIKRGFRTLGKLLFKIGLFGSYRRTFWKMAWPALKAG--RIQSLIHIGIVSHH
LITFAQECGTGNESASFYSQRLRQEQ-
>HpnP-Bac-APB33887.1.Gloeomargarita.lithophora.Alchichica-D10.Cy/19-534
RRILCVFPRYSPSFGTFHHAYGLM-PGVKGFMPPQGLLVVSAYLPESWEVRLIDENIRPARWWDYRWADGVI
ISGMHIQKPQILEINRKAHQHGKITALGGPSVSGCP-EYY-PQVDLLHLGELGDATDAMIAHFDHHTERPAQ
QIIFQTKERVPLSEFPIPAYEKLPLGQYFIGSVQFSSGCPYHCEFCDIPALYGNNPRLKTPQQIIVELDTIL
AAGNPGAIYFVDDNFIGNRKAIT-QLLPHLIDWQKERGYPVQFACEATLNLAQSPKILAMMREAYFCTVFCG
IETPEPEALHSISKDHNLSLPILQGVKILNSYGLEVVSGIILGLDTDTAMTGDRILEFIRLSQIPMLTINLL
YALPKTPLWERLEKAGRLVFDDE------RESNVNFL---LPHEQVVAMWRKCITQAYTPEFVYERFAYNLE
HTYPNRIQVPNSPARTSLANIIKGLGLMFNILLKVGLLSDYRGTFWQFAKPAFQKG--QIEYIISTALVSHH
LIKFARECSQGQESASFYSQKVRQPVA
>HpnP-Bac-BAC90255.1.Gloeobacter.violaceus.PCC.7421.Cy/21-537
RRILCVFPAYSPSFGTFEHAYPLM-GSVRAFMPPQGILVVAAYLPAQWEVRFIDENMRPARSEDYRWADAVI
VSGMHIQRPQIRKINELAHRWGKITALGGPSVSGCP-EYY-PDFDLIHIGELGDATDRMIEYIDMHTERPAS
QMRFETAERLPLDRFPIPAYDKINLGNYFLGSVQFSSGCPYACEFCDIPALYGRNPRLKTPEQVTAELDAML
RSGNPGAVYFVDDNFIGNRRAVA-DLLPHLIDWQKRNGYPVQFACEATLNIAQSPKILEMMREAYFCTVFCG
IETPEPDALKSISKTHNLSMPILEAIGTLNSYGMEVVSGIIIGLDTDTPETGERILEFIRLSQLPMLTINLL
HALPRTPLWDRLQQEGRLV-SEVEG----RESNVEFL---LPHDQVVEMWRRCITAAYSPEFLYERFAYNCE
HTYPNRIAVPNSPERTSWANIQKGLTILANLLIKVGVLSDYRETFWKMAVPALRSG--RIEELIHVGLVGHH
LISFAQQCAVGKESASFYSQKVRTASH
>HpnP-Bac-MBD2183846.1.Planktothrix.sp.FACHB-1375.Cy/28-543
RRILCIFPKYSPSFGTFQHAYPLT-NGVKAFMPPQGILVVAAYLPQEWEIRFIDENVRPAKRSDYKWADVVI
ASGMHIQRPQLHKINELAHREGKITVIGGPSVSGCP-EYY-PDFDILHLGELGDATDLTIEYLDEHNERPEK
QIRFETKERLPLSEFPIPAYHLLNINNYFIGSVQFSSGCPYRCEFCDIPELYGRNPRMKTPEQVLAELDAML
KVGNPGAVYFVDDNFVADRRAAM-NLLPHLIDWQKRNGYPVQFACEATLNLAQSPKLLEMMREAYFGTVFCG
IETPDPEALHSISKDHNLSMPILEAIKTLNSYGLEVVSGIILGLDTDTPDTADRLLEFIRLSNIPMLTINLL
YALPKTPLWRRLETEGRLVFAEN------RESNVEFL---MPYEQVVEMWRRCITTAYEPEFLYQRFAYNME
HTYPNRIKVPNSPQRASKENIRKGLIMLTKILLGVGVFGSYRQTFWRMAKPKLKAG--KIENIIHVGLVAHH
LIEFTRQCAKGEESASFYSQKVRQTQS
>HpnP-Bac-PMB11794.1.Fischerella.thermalis.CCMEE.5273.Cy/20-536
RRILCIFPKYSRSFGTFHHAYPLMGRKVQAFMPPQGILLVASYLPQEWEVRFIDENVRTATKTDYQWADAVI
VSGMHIQRPQINEINRLAHAEGKITILGGPSVSGCP-EYY-PEFDILHLGELGDASDRMIEYLDHHTERPQQ
QIRFETKERLPLSEFPIPAYHLLDLNQYFLANIQFSSGCPYRCEFCDIPELYGRSPRLKTPEQVIAELDAML
ERGNPGAVYFVDDNFVGDRRAIM-KLLPYLIDWQKRNGYPIQFACEATLNLAQSPKLLEMMREAYFCTVFCG
IETPEPEALHAISKTHNLSMPILEAVKVLNSYGMEVVSGIIIGFDTDTAETADRILEFIRLSQIPMLTINLL
HALPKTPLWRRLEQEGRLVLDEN------RESNIKFL---MPYEQVVEMWRRCITTAYEPEFLYQRFAHNIE
HTYLNRIKVPNSPARTSGANIRKGLTYMLNILLRVGLFGNYRQTFWKMALPQLKAG--NIENLIHVGLVGHH
LIKFAQECAKNEESASFYSQKIRNAVH
>HpnP-Bac-KAB8315291.1.Tolypothrix.campylonemoides.VB511288.Cy/23-538
RRILCIFPKYSRSFGTFHHAYPLM-GNVKAFMPPQGILVVASYLPQDWEVRFIDENVQSATRKDFQWADVVI
VSGMHIQRSQINQINEIAHREGKITVVGGPSVSGCP-EYY-PEFDILHLGELGDATDSMIEYLDLHSERPQQ
QIRFQTKERLPLSEFPIPAYHLLNLNQYFIANVQFSSGCPYHCEFCDIPELYGNSPRLKTPEQVLAELDAML
QSGNPGAVYFVDDNFVGDRRALM-KLLPHLIDWQKRNGYPIQFACEATLNLAQSPKLLEMMREAYFCTVFCG
IETPETNALKAISKTHNLSMPILEAVKVLNSYGMEVVSGIILGFDTDTPDTADRILEFIRLSQIPMLTINLL
HALPKTPLWRRLELEGRLVLDEN------RESNVDFL---MPYEQVVEMWRRCITTAYEPEFLYQRFAYNIE
HTYPNRIKVPNSPARTSWANIRKGLTMLTNILVRVGVFGNYRKTFWKMAKPALKAG--NIEDLIHVGLVGHH
LIQFAAECATGEESASFYSQKIRKAVR
>HpnP-Bac-MBC5811327.1.Eremiobacteraeota.bacterium.Em/10-524
RKILCVFPRYSPSFGTFENAYPIV--GVKAFMPPQGILVIASYLPENWEVRFRDENLQPANAADFTWADAVF
ASGMHIQRGQIDDINRRAHAHGTVTVLGGPSVSGCP-EYY-PDYDYLHVGELGDATDDLIRRLEASTQRPPS
QVRLEAVERLPLADFPVPAYHMTDLSQYFLGSVQFSSGCPYRCEFCDIPELYGRNPRLKTPEQIVGELDAIL
AAGGERAIYFVDDNFVGNRKAAK-ELLPHLIAWQKKNGFAVQLACEATLNIAKSPDLLEMMREAYFCTIFCG
IETPDPKALHEMAKDQNNAMPVMDAINIIHAHGMEVVSGIIMGLDSDTAQTPDMILEFIEASKIPLLTINLL
QALPRTPLYRRLQAEGRLV--DEPG----RESNVEFK---LPYDQMIAMWRRVFTTAYQPEAIYRRFAYHVD
HVFPNRIKPPNSPQRVNARNIRKALSILGNLLVRVGIFSHYRHVFWKMARAALKRG--DIEAMFHIGLVSHH
LITFARQASEGKRNASFYSENLDALKA
>HpnP-Bac-MBC5798554.1.Eremiobacteraeota.bacterium.Em/10-524
RNVLCVFPHYTPSFGTFEHAYPFV--GVKAFMPPQGILVIASYMPANWKVRFVDENVRRAGAADFLWADVVF
VSGMHIQRPQIQDINRRAHAYGKVTALGGPSVSGAP-EYY-PDFDYLHVGELGDATDDLVARLTESVMRPGQ
QIRLETNDRLPLSAFPIPAYDQIDVGQYFLGSVQFSSGCPYRCEFCDIPELYGRNPRLKTPEQIVVELDAIL
ASGGQRSIYFVDDNFVGNRKAAK-ELLPHLIEWQKKNGYAVQLSCEATLNIAKSPDLLAMMREAYFCTIFCG
IETPDPEVQKLIAKDQNNMMPIMDAIGIIHSFGMEVVSGIIMGLDSDTPDTPDRILEFVEDSKIPLLTINLL
QALPRTPLYRRLQAEGRLV--EQPG----RESNVEFK---LPYDQIVEMWRRTFTAAYTPQALYERFAYHVE
RVFPNRITPPASKQRVNPRNIRSALRILANLLVRVGIMSDYRNVFWKMARQTLAKG--DIEAMIHIGMVSHH
LITFAREAGAGRQGASFYNQDVREADA
>HpnP-Bac-ABF41323.1.Koribacter.versatilis.Ellin345.Ad/10-523
RRVLCVFPRYEKSFGTFDNAYPLL--GVKAFMPPQGMLVIAAYLPKRWQVRFVDENVKPASDADYRWADVVM
TSGMHIQRNQINAINRRAHSFGKVTVIGGPSVSGCP-EHY-PEFDYLHVGELGDATDTLIQLLEVSVARPHE
QVRFETKERLPLADFPTPAYDMAAMDKYFLANVQFSSGCPYRCEFCDIPELYGRNPRLKTPQQILKELDAIV
AGGAIGAVYFVDDNFVGNRKAAL-ELLPHLVEWQKKNNYPVEFACEATLNIVKSPDLLALMREADFWTIFVG
IETPDPAALKLISKDHNNTVPVLEAIQTLNSFGIEVVSGIIMGLDSDTVETGERILKFVAESQIPVLTINLL
EALPRTPLYRRLQAAGRLN--DAPG----RESNVEFV---LPYDQVVAMWRKTFQNAFTPEAIYERFSYQQK
NTYPHRVQPPPSGKANLR-NMLRGFTTLAKLMWIVGVKSDYRRVFWKMARPALREL--DIEDIIHVSLVSHH
LISFAREAARGAQNAAFYSPELKAQTA
>HpnP-Bac-QMV17725.1.Granulicella.sp.5B5.Ad/25-538
RRILCVFPRYTKSFGTFNNAYPLL--GVKAFMPPQGLLTIAAYLPKHWEVRFIDENVAPARKRDFAWADAVF
VSGMHIQRNAINSINARAHALNKPTALGGPSVSGCA-EYY-PDFDYLHIGELGDATNQLIAAIARSTQRPAT
QQVFTTAERLKLSDFPTPAYDLAGMYNYFLANVQFSSGCPYRCEFCDIPELYGQNPRLKTPEQILKELDAIV
AGGAVGAVYFVDDNFVGNRKAAK-ELLPHLIEWQKKNKYPLEFACEATLNIVRSPDLLEMMREASFWTIFCG
IETPETDALKAMSKQQNNEIPLLEAVQTLNSYGIEVVSGMIMGLDTDTYQTPDRILEFVEASKIPVLTINLL
EALPRTPLYRRLQDEGRLI-EDATG----RESNVDFK---LPYNDVVAMWRRTFSTAFAPEAIYRRFAYNQQ
HTYPNRIAIPPAGKISLA-NIYRGFSTLAKLMVRVGIFSNYRKIFWRMAWPCLKQL--DIEDVIHVSLVAHH
MISYAREAEAGFQSAAFYSPNVEHAT-
>Bac-MBL9006391.1.Myxococcales.bacterium.dP/10-525
RRVLCLFPRHTNGFASFSYAFRFF-PDTVALMPPQGILTIAAYLPASWEVRFIDENVRRASDADFAWADIVL
ASGMHTQRKRLLRIAERAHELGKLAVLGGPSVSACP-EYY-PEYDILHVGELGDATDRLVEILDRSVERPAE
QIVLQTAERLPIEQFPIPAYHLIQASHYLMMSVQWSSGCPYSCEFCDIPALYGKNPRYKSPERLLAELDVIL
QQKPLGAVFFVDDNLIGNKKAAK-QLLPQLVAWQQRNNYPLRLLGECTLNLAQDKELLSLMREAYFTDIFFG
VESPEADALVAMDKHQNVRMPVRDAVKIINSYGIGLHAGIILGLDTDDDTTVDKLNRFIDESQIPALGINVL
YAPPKTALWTRLETEGRLI--PIRV----VESNVVFK---DPEAVVMARWAQVIDHAFEPAALFGRFLHNIE
HTYAKRLPLPLGRLGLSWNLLRNGVFALLAVLFYLGIVASYRVHFWRMFVAAVRAG--QIDAMIYVSTMAYH
FIRFRDDVRAGQAQACIHSEAARAISQ
>Bac-MCB9761597.1.Alphaproteobacteria.bacterium.aP/4-519
RRALCVFARFTPCFATFHTAQAFF-PGTVAFMPPQGMLTLAAYLPKDWEIRFVDENVAPVTDDDLEWCDVLL
ASGMHVQRGRLNELARLAQERGKPAVVGGPSVSACP-EYY-PDVDMLHVGELGDATDQLIAHLSASAARPET
QLVFRTEERLPINDFPIPAYHLAQLKAYLVLNVQWSSGCPYRCEFCDIPELYGNKARTKSPERLIAELDAIA
DQVQMGGIYFVDDNLIGSKKAAK-ELMHHLIAWQKRTGYRLRLAGEATINLAKDTELLGLMRDAYFTDMFFG
IETPNLEALRHINKRHNMTMPILDAVKVINDHGIELHGGIIFGFDTDTEDTADQVIDFIRAANIPLLAINVL
YALPRTPLHRRLTEEGRLL--PTEV----RESNVRFL---RPEEEVVESWRRAVDVLYHPKELFRRYEHNVE
HTYPNRLQLPMSRFGISTDLVWTGIYATTRMVVIQGLMAEHRREFWSIAWKLLRQG--KLDHLLHLGAMGHH
LTSYREDVLDARVRASNFNHDGMDEGD
>Bac-MBK7861364.1.Archangiaceae.bacterium.dP/47-561
RRILCVFPRYSQVFGTFHHAYQFF-PDVKAFMPPQGLLTIAAYLPESWQVQFVDENVREPTDAEIRWADAIL
VSSMHVQKRRVAEIAERAHAFGKVCALGGPSVSAAP-EYY-PMYDYLHCGELGDATDALVAMLDETVARPPQ
QITLKTDKRVELDDFPIPAYKSIDLKQYFASNIQWSSGCPYRCEFCDIPELYGRNPRLKSPARMIRELDALM
EAGAHGAIYFVDDNFIGNKKAAK-ELLPHLIGWQKKHNYAIRLAAELTLNVAQDKEVLELMREAYFTDVFFG
IESPEEETLEAIDKQQNLRMPILEAIKIINSHGIELHAGIILGLDADGMDAAEKIIRFIDKAQIPLLAVNVL
YALPKTPLYRRLQAEGRLI--ETDV----DESNVRFK---LPEHVVVEQWRKVVEHVFDPENLHARYRHNIV
NTYPNRKKVPLMGQVNKRN-LHLAAHAIISVFVKLGLGANYRPAFWKMALELLRHG--RIDHLVYIATMGHH
LITWGQEVRDGRARAANYTERPIEEEL
>Bac-MBT8341121.1.Desulfatitalea.sp.dP/21-535
RKVLFVCPQFPVTYWSWHFSIRDLGFNRRSYAPPLDLLTVAAFFPDHWPMRLVDENIHALTDEDLAWADVVV
TVANRVQMESLERIIHRAHELGKPVVLGGLDPSMRP-HYY-DTVDYLHAGLIGDATRDLLLALAQNAARPAE
RQVFTVQQELHISDYPPPRYELIDTGEYLAVSLQFAVGCPFKCEFCEVAPYYGRQPRVKTPDQVLHELDKLY
AMGYRGVVVFVDDNFVGNLSAAK-QTIELLLRWQQSHGHPFQFFASASANLAERPDVMDLMSACGFFCVFVG
IETPNAKDLKAIQKTQNIFTSTLEIVATIQRHGIQVYGAFILGFDTEGADAGDNIVDFVESAAICTPILSLM
TASQGTALYNRLLAEGRLVTQTQKG----PFIDSNVVYQ-KGQTEVFRQYVDTYNRLYDPRAFFRRLRRNMQ
TCKIDDKQYGKSLPFHLR------LKALPRMIWHMGIKPSWRWSFWRVFLFSIANK--TFNYFGYMAFMGYH
YIHFSKALSANPPLAVTAELLPTSAQP
>Bac-RJP20230.1.Omnitrophica.bacterium.Om/1-496
-----------MTYWSFSTALKML--GKKSAFPPLGLATVAAMLPERCAIRLLDMNVEPLTDRDLRWADVVF
VSAMIVQQESFEVAVKRANQFGIPVVAGGPYPSTAY-PEL-IGVDHF---VIGEAEPILD-IFWADFCAGKA
KKLYVARERPDINATPIPRFDLLNRKKYRAMSIQASRGCPIGCEFCDIWRRFGRQPRFKNAARITAELDELY
RLKWKGSVFIVDDNFIGNKKRAK-ELLAAIADWQKEHGYPFLFFTEGTLTLADDEELLEGFQNSNFDMIFIG
IETPAEESLKETRKHINIKGSVAEKVEKIQRRGIQVTSGFILGFDHDPDDIADRMIEFIQQLGIPVAMVGLL
QALPETDLYDRLQREGRLL-SQASGNN-THAFQTNFRTT-RPAEAVSADYQKILQAIYPPKSYFERCAILIK
RWKNPCHSSPISWNE---------VRAFFSY---IGVIPAYRWNAFKFLVKTLWYSPTFFVEAVSLGVQGHH
FREITLEFRKSRDEVLSDAGKRFEKLH
>CPR-OGY76652.1.Jacksonbacteria.RIFOXYA2_FULL_43_12.Pc/4-522
KKILLVYPEIPLSFWGVQYALKFI--GKKANMPPLGLLTIAAMIPAEIELKLVDMNVEPLTEADLYSADAVF
VSAMSVQNVSFAAVINRCQKAGKIVVSGGPYVSAYW-QNL-ADEPDLIM-VLGEAEGGVVQQVIADLRNDKA
QKIYQPETKPDLGQSPLPRYDLIRLRYYATMALQFCRGCPGGCEFCDITLLFGNKTRTKTTQQIIAELDQLY
NLGWRGSIFWVDDNFIGNRTKAT-EVLIEVVKWQKEHNYPFMFFTEASVDLGTLDDLLKLMVDAGFYMVFLG
IETPNPEALKTAHKTQNVRVNLLETVRKIQSYGIQVIAGFVLGLDGDDLTSFRAIIDFVQKAAIPSAMVGLL
QILVNTKLYMRLKEEGRLR-QTSYGDI--QSTIIGYQPKSMSPEELLQGFAYVLKELYGA-DYFKRCLEMLR
RTPMVRHRKRKLSWREIYAFQSLGLQILSRIGWRIGALLQSGRAYARLLLSILWENPKWFPEAVRMAIVGYH
LQIMTAQICTDIGDQLAKMANAETD--
>Bac-MAF08969.1.Poribacteria.bacterium.Por/4-515
KNALLVSPEFPTSYWGYQHALEFV--DKKSVMPPLGLLTVAGMFPEEFNLRLVDMNVDPLTDADIEWADAVF
TSTMIVQQQSLIDVAARCKEAGTPVVAGGPHPTSFS-DEL-EHVDHL---VLGEVENSFA-DFLSDWQQGTA
QRIYDAPPKPNVSDAPVPRYDLLNMEAYDSMASQFSRGCPFDCEFCDITKLFGRVPRTKDSVQMLAEFDTLY
ELGWRGGLFLVDDNFIGNKRDAL-RLLTAVAEWQEERDYPFKLYTEASVNLAAMDELMDAMVAAGLHMVFLG
IETPTAAALAKSKKGQNVKEGLLDAVRAIQHKGIEVAGGFIVGLDGEDETVFDAQIDFIQEAGIQRAMVGLL
TALRGTDLHKRLDEEGRLL-HHSSGNN--VEIALNFVPE-MDPETLIAGYKRVLTTLYDGKNYFTRTLKMYE
HLNPDTPAVRARNGRITXS-----VXAVAR-SIRRQVFSRQGPAYVKFLATVIAKHPKMFPAAVTSAIIGYH
FEKVTAHAVEALARAQKRYARIQLSTR
>Bac-OHD66765.1.RBG_13_51_14.Sp/1-506
----MVYPEIPATYWSLKYALPFI--GYKTLMPPLGLITIAAMLPDHYQVRLIDMNYQELKIEDIINADIVF
VSAMIVQKDSFQKAVRMCNECGTPVAAGGPYPTTSH-RRI-QGVDYF---VLNEGEITLP-KFINDLERGCP
QKIYLDEEKPDITKTPPPRFDLLDLSAYASMAVQSSRGCPYNCEFCDIIEMFGRVPRYKLPEQFVLEMELLY
ETGYRGPLFIVDDNFIGNKRKVR-ELLVGIIRWQKSKNYPFNLFTEASINLAQDEELMDQMVEAGLDMIFIG
IETPVPETLQLTQKQHNTKADIQESVKIIQSKGIEVMGGFIVGFDSDPDNIFDLQIDFIQKAGIPLAMIGTL
VALPKTQLYRRLEREGRII-GETDGNN-THSLELNFIPV-MPREKLIEGYKRVIATIYKPRRYFKRCATLIH
RMPRVRPYGRPIESKD--------IRAFFRSLSR-QLFSRYGLHYLGFLASTLVYNPKNIALAVNLAVKGHH
FFKMTDDIIRAERISAYMKSSLQRLEE
>Bac-TVR60064.1.Spirochaetaceae.bacterium.Sp/7-518
SKFLLVSPRMPETYWSYKHVLKFI--GKRALMPPLGLVTVAALLPENISARIVDMNVGPLRDEDIAAADLVM
ISAMIVQKESMEDVIRRCRRLGVPVAAGGPYPSSCS-DEI-EGVDHF---VLDEGEVTLP-RFLADWDAGTP
QAMYRSPEKPDLRTCPVPRFDLLDMSLYDTVPVQFSRGCPFDCEFCDIVHLFGRKPRTKPPERFLAEMDAAY
ATGFTGSMFIVDDNFIGNKRRVK-ELLRHIAGWQDEHGFPFTLCTEASIDLAHDDDLLKLMVKAGFSMVFVG
IESPVAESLTSAGKHQNLREDVRIGIRKIQRAGIEVTGGFIIGFDSDPPDIFDRQIEFIDELAIPTAMIGLL
MALPNTRLYDRLSREGRML-ATSTGNN-TSGAALNFVPK-LPAETLIAGYRRVLQTVYEPRRYFARCLK-LL
SIYPPREQRTAHTMRRPIR-----VRELTA-LLRLAYQTRYGLSYLSYIIRGAAKRPDLVVRVVTMAVQAHH
YMVVTREAFPPEGARVRRGRARGNVRD
>Bac-ABC82665.1.Anaeromyxobacter.dehalogenans.2CP-C.dP/20-530
MRALLVQSRSPRTYWSFEHSLPFI--GKAATMPPLGLATLAAHLPDRWELRLRDLEVGPLDDADLLWADAVL
VSGMLVQAPSMREVVLRARALGRRTVVGGAGPSSAP-ERF-PEADHV---FRGEAEGRLD-LLVRALADPAA
PRDLSGDGRPDLSLARVPRFDLVDLSRYANASLQYSRGCPFHCEFCDIVELFGRVPRVKTPEQVVAELDDLH
GRGARGALFFVDDNFVGNRREVA-RLLPVLRAWQERHGFPFQLCTEASLDLAGAPELVSAMVAAGFQEVFVG
IETPSAAALAETGKRQNLRVPAARAVEELTRAGLEVFAGFIVGFDSEGPDIFDRQLELISGLPIPRAMAGVL
MALPGTRLWRRLEAEGRLR-EESAGDN---CARPNFVPA-MDERALLSGYRRLVEALYAPAAFYARCALVID
QLPVRARAVADAGADEGA------LAALGRVAWGIGVRSPRRRLFWRLVAHALRRGAGAVPRALALAVIGES
LIPYTREVVLPRIDRALAELGARASTP
>Bac-SFF46419.1.Nannocystis.exedens.dP/1-510
MRILLVYAEFPRTYWGFQYTLHIV--GKRASLPPLGLVTVASHLPAEWELRLVDMNVERLDDEALLWADAVL
VGGMLIQAPSMRAVVRRARALGRRTVVGGPAASTSP-GEF-AEADVVFGGEVEGREAELIRAARRPVV-GAR
QILVPKDARPSVTSSPVPRFDLLELSAYSGMCVQYSRGCPFRCEFCDIIEIFGRVPRTKTPAQVVAELETLR
KLGWTGAVFVVDDNFIGNIKQVR-QLLPELGAWQEAHGHPFELYTEASLNLARDAALVSAMIAAGFTSVFLG
IETPSAEALAETQKTQNLRVDLVAAVEALTRAGLEVMGGFIVGFDSDKPSAFEVQRRFLADAPIPLAMVGLL
TALPDTQLWRRLEAEGRLR-HESGG---DQMTRPNFVPV-MDEEALLAGYADLLRELYSVDGYLRRCRAALA
MLPEPPVLYKQRSW----------IPILARVLTTLGVASPRRRMFWSLVAEALRRSPRFVPWAIGKAIQGEH
LIRFTADLLPRIERALAEVRQSRPESA
>Bac-AKI98022.1.Kosmotoga.pacifica.Tg/2-513
KNILLIYPRYPDTFWGFRHALKFA--SKRAALPPLGLLTIASYLPKSWNVKLVDMNCERLRENDIRNSDYVF
ISAMAVQRKSVNDVIRRCNELNIPVVVGGPLFTTEP-DHF-PNANHF---VLGEAEEIMP-KLVEDIENEKV
KKYYSSQKFPDITKVRVPRWELLNLKWYYSMCVQYSRGCPYDCEFCEIGALNGRIPRTKRTEQVIQELQSLY
DFGWRKAVFFVDDNFIGKKIDLKQEVLPAIINWQKAHGYPFTFYTEVSIDLSDDDELMSLMTEAGFNRVFVG
IETPDLDSLKEANKYQNIKHDLEKSVKRLHSFGLEVQGGFIIGFDNDTPSIFKHQFNFIQKTGIVTAMVGML
NAPRGSKLYRRMQDENRLI-SEFVENN--VDISINFIPK-MNIKTLISGYQNLMKQLYSPANYYKRLRNFLS
VYKFPKTLRLKK-------ITFTEIKAFLRSIVMIGILGKERFEYWKLLIWSLFKKRKHFPLVVTLAISGYH
FRKIAEQISKKKISPTIEKSFSSENFV
>Bac-ACB76835.1.Opitutus.terrae.PB90-1.V/1-490
MNILLVSPQTPDTFWSFKHVLRFV--SKKAAFPPLGLLTIAAMLPRDWKLRLVDLNVERLRDELLREADYVL
IGAMLVHQESVHEIVARCAALGKRVIGGGPLFTTGH-EKF-PEIAHF---VLGEAEEIMP-QLVADLVSGDL
QPSYQAPRFPTITQTPVPRWDLINVRHYVTMAAQFSRGCPFDCEFCDIIVMNGRVPRTKTPAQFVEELEVLR
RHGWRDMVFVVDDNFIGDKRRTR-ALLEALIEWRRRTNPKMGFFTEASVNLADDPELCALMVAAGFTKVFVG
IETPSADALEECHKVQNRNRDLVSAVHTLQHAGLEVMGGFIVGFDSDLSDIFKRQFDFIQRSGVAIAMVGLL
TALPRTKLWMRLKREGRLE-AESTGNN--TQAELNFVPK-LSREYLQQGYRELMHRLYRPRDYYARIRTFLR
NYQPKGPRLRLSRAD---------LVAFLKSLWLLGVWHRGRIGYWRLFWGTLVKRPTKFRFALELAIMGYH
F----RRVARAL---------------
>CPR-OHA56371.1.Veblenbacteria.RIFOXYC2_FULL_42_11.Pc/1-493
MNILMVYPEYPDAFWAFKTALKFI--GRKASMPPLGLLTVASMLPKEWDKRIVDLNVRPLTDEQIAWADMVF
VSAMLVQSKSAQEVINRSKAAGKKVVAGGPVFTNMA-HLF-TGVDHY---VKGEAEVTLK-PFLADLAAGTL
KPEYSSTVKPQLNDTPIPMWELINFKDYAFMLLQYSRGCPWDCDFCDITGMFGRVPRVKPVERMIAEFDSLY
INGYRGTIFLVDDNFIGNRLHVK-QFLKKFVIWQRQHNYPFQLTTEASVDLADHEDLMLLMQQANFSKVFLG
IESVNIESLLGCHKDQNAKRDLVAVVKKVQGYGMQVYGGFIVGLDKDPXXXFDKMINYIQNTGVVNAMVGLL
QAVPGTDLWNRLEREGRLL-EDSSGNN--TSARLNFIPQ-MDREQLIAGYKRILSTIYSSRNYYQRIWTFIK
HYHPTSKSRIKLRE----------LVAVIKSSWHIGIVSNKRWLYWGLLVRTFFTKIKAVPVAIELAIMGLH
FEKVVSDVCKEE---------------
>Bac-EFL51516.1.Desulfovibrio.fructosivorans.JJ.dP/1-508
MKTLLVYPVYPDTFWSFKHILPFI--SRKAAFPPLGLLTVAAMLPAQWDKRLVDANVAPLRDEDLAWSDMVF
ISAMVVQEAGAKDVIARAKAMGKRIVAGGPAFTAQP-ERF-QGVDHF---VLNEAETTLP-LFLEDLRRGAP
KPLYTTSERPDIACTPIPQWDLINFRDYVTMSVQYSRGCPFDCEFCDIVVLNGRRPRVKSPDQMLHEIESLH
DAGWRGPVFIVDDNFIGNIASVK-QFLPRLIDWQTRHGYPFKFMTEASINLARDGELVGMMSKANFHKVFIG
IETPSTDSLKECGKKQNVAIDFPQAIKILHQNGLQVMGGFIVGFDSDTEGIFEQQIRFIQKIGVVTAMVGIL
TAMPKTRLWSRLKAENRLL-GNATGEN--TDASLNFIPI-MRRETLINGYKNLLSTLYAPEYYYDRINTFLK
NYNPTARGK----------LVWSDLRAFLKSLWRIGILSRARFGYWKLIIKTALTKRKALPVAVELAILGRH
FQLVAKRALQAKDGWADEPLENTSHPL
>Arc-PIZ51260.1.Woesearchaeota.CG_4_10_14_0_2_um_filter_33_13.DPN/1-495
MNVLLIYPKYPDTFWSFTHILKFV--SKKATFPPLGLLTVASIFPSEWNKKLIDVNVKELTNKDIEWADLVL
ISAMIVQKESAQEIIDRCKAKGKIIIAGGPVFTTQH-EKF-KNVDHF---ILNEGEITIP-QFISDFKKGKP
KKFYTSTERPDITKTPLPMWKLINFKDYVTIAVQYSRGCPFNCEFCDIIIMNGRIPRTKTPEQMILELSTLY
RAGWRGSVFVVDDNFIGNKVNVK-QFLPLLINWQKKNNYPFKFLTEASLNLADDLELMRLMSRANFHKVFLG
LETPHIDSLKECGKFQNYTRDLVKSVRIIQQNGMQVMGGFIVGFDKDTKLIFDAQIKFIQEIGVVTAMVGML
MALPQTRLWHRLKEENRLF-SEASGEN--TDGRLNFIPR-MGTKNLVEGYKKILATIYSPNNYYKRIDTFIR
HYRPTVRETPSLSG----------LKAFVKSVWKIGIFSRSRRYYWRLIFKTLFTKIKAFPTAVEMAICGVH
FEKITKKVLKSNMS-------------
>Bac-SMC17835.1.Desulfacinum.hydrothermale.DSM.13146.dP/1-496
MKILMVYPQVAETFWSFKHALKLV--RRKAAFPPLGLLTVSALLPQHWERRLVDLNVQPLEDHQIQWADYVF
VSAMIAQRQSTQKVVARCKALGVPVVGGGPLFYGYA-EDF-PDVDHM---VIGEGEAILD-QVAADLETGRA
RRVYRSDLHPPLDTTPIPHWDLIQIKQYASMAIQYSRGCPYNCEFCDIVVLNGRRPRTKSPEQMIEELEALY
RRRWRGSVFIVDDNFIGNKSRVK-GVLEEIIRWQERRGRKFSFFTEASVDLAEDPELMDLMVRAGFNKVFLG
LETPEAASLQECGKVQNLRRSLDESVSIIQKHGLAVMGGFIIGFDNDPPDIFQRQVQFVQSAGVVTAMIGLL
TAVPETRLYKRLEREGRLL-FKASGDNTCTDGTLNFIPR-MDREKILEGYRWVMDTIYSPQMYYERIKAFLE
SYEPRAKAALEKND----------LITLLRSFWYLGVRDESRACYWKLIKESILHYRRSLVDVVTFLVYGYH
F----RKLFWRGSRKQA----------
>Bac-APF18169.1.Caldithrix.abyssi.DSM.13497.Cld/1-493
MNILLVSPQTPATFWSFRHALKFI--SKKSSEPPLGLLTIAAMLPQAWELRLVDMNVAPLRDDDLTWADMVF
LSGMNVHLRSMQQVIARANRHNVPLAVGGPLVTTDR-QLL-PGADHY---FLGEGEETLP-QFLHDLQHGKA
KKVYRAQRFPDIQKTPVPRWDLLDVKSYASLSLQFSRGCPFNCDFCNVTILNGHKPRTKSAPQFLAELQAIY
DVGWRGSVFIVDDNFIGNRKILKQEILPALIDWMETHKRPFSFITEVSVNLADDDRLMNLMVQAGFDSVFVG
IETPNVQSLSESNKKQNAGKDLLLAVKKMQRHGLIVSGGFIVGFDHDPPEIFDIQKNFIQHSGIITAMVGLL
SAPTGTRLFKRMKEQGRLI-KTMSGDN--MDGSTNIIPK-MDLQFLKEQYQKLLNQLYDPEGFYERLKVFLR
DYRMPERKGGRLSLTE--------IKAFVKSLFVLGLFERGRMRYWKILFYSLIKFPKKFPLTVRLSIFGYH
F----RRVARSLS--------------
>Bac-AFN74368.1.Melioribacter.roseus.P3M-2.Ig/1-494
MKILMIYPETPATFWSFKDALKFV--SKKSAEPPLGLITVASMLPAEWEKKLIDLNVSRLEDEDILWADYVF
LSGMNIHTSSIREIVRKCNNLDRSIVGGGPLFTFQY-NDF-PGIDHF---VLNEAELTLP-GFLRDLAEGKA
EKVYSTNEFPDLSATPAPMWELLDMNKYASMSIQYSRGCPYDCEFCSITVLNGRRPRTKDCRQFTAELDKLY
ELGWRGGVSIVDDNFIGNKRALKSETLPAIIKWQEEKNYPFNFITEVSINLADDDELIDLMVKAGINSVFVG
IETTDPDSLNECGKKQNLKRNLEMSVKKLINKGMIVSGGFIVGFDSDKPGFHKRYVDFIQNSGIVSAMVGLL
NAPTGTKLYNRLKKEKRLI-DTFSGNN--MDGFTNIVPR-MNYKELMKGYSQIIKRIYSPKEYYSRIKTFID
TYTVPGWMKMKIGAGE--------LKAFFMILWKLGLRDKGKRYFWEIFFYTVRKYPKKFPLAMTFAVYGYH
F----RKISGGITN-------------
>Bac-SHJ19194.1.Tangfeifania.diversioriginum.Bc/1-495
MKILMIYPEYPDTFWSFKHALKFV--SKKAAHPPLGLLTIAPMLPESWPKKLIDLNVEKLREKDILWADAIY
IGAMSAQYKSTVEVIQLCKSFNKTIVAGGPLFTEDF-EKF-AEVDHL---VLNEAEITLP-RLLRDLENGHP
KKIYQTDEFADIRQSPAPDYSLINLKQYSSKSIQFTRGCPFNCEFCDITALLGHKLRMKTTQQILTELQSLY
DLGARDAIFFVDDNFIGNKNVLKKKLLPPLIEWMEAHGNPFSFSTEASINLADDPELMKLMTRAGFSSVFVG
IETPQDSSLMECQKAQNRNRNLIDSVKSIQNNGMEVQGGFIVGFDSDTPNIFKQQIEFIQQSGIISAMVGLL
NAPTKSRLYQRLYKEGRIL-NKMSGDN--TDATMNFIPK-MNKEVLANGYRDVIRGIYAGKPFYQRIRTFLN
DFNPQVKVRTKLTSNK--------ILAMVKSVFIIGIFDTDRKYYWQLFFWSLFNRPKVFPLAITYSIYGYH
Y----RRVFKKMNFF------------
>Bac-TCO07273.1.Natronoflexus.pectinivorans.Bc/1-494
MKILLIYPLYPDSFWSFKHALKFI--SKKAAVPPLGLITVSAMLPKDWEKKLVDLNISELDSKDILWADYVF
ISAMYIQKESVNRIISECGRLGTKMVAGGPLFTQEY-ENY-PQINHF---VLNEAEITLP-LFLDDLSNNCA
SKVYKTDKFADLSLTPVPDYHLLEMKKYVFMNIQVSRGCPYSCDFCEITSLLGHKVRMKSPNQIINELEELF
RLNWRGSVSIVDDNFIGNKKEIKTSLLPLMKRWMQVHKHPFVFNIQSSINLADDIELMSLMVETGFTSTFIG
IETPDEESLRACNKVQNKNRNLLNCIKAIQQSGLQVSGGFIVGFDSDTPSVFQRQIEFIQKSGIVSAMVGLL
NAPKNTQLYKRLEKEKRLT-FESSGNN--TDSSINFIPK-MDYNELLDGYKRIINNIYAARPYYKRVRQMFL
NYN--RKYNKQRR------INFSLIRAFIKSMYVIGIINKGRIEFWKLLLWTLFKRPALFADAITFAVYGYH
F----RTIFGLRQN-------------
>Bac-OGI23256.1.RIFOXYA2_FULL_32_9.Ml/1-491
MRILLVYPQYPDTFWSFKHALKYI--SKKALLPPLGLLTVASMLPEKFDRKLIDMNVSKLKDKDILWADYVF
ISAMITQRESANKVIEKCKRLGVKVVAGGPLFTSLY-EEF-PDVDHF---VLDEGEVTLP-LFLKDLENKNL
KRVYTSDIKPDIALSPIPQWELLDSKSYSKMPIQYSRGCPFDCEFCDIVNLNGRIPRTKKPIQVVKEINALI
RQGWNGPIFVVDDNFIGNKAKSK-ELLKSLVRWKKYVKRPITFMTEVSLNLADDDELLELMRRAGFDSVFIG
LETPSTEGLEECGKIQNKNRDLVSSVKKIQGYGIEVTGGFIVGFDSDDISIFARQIDFIQKTGVVVAMIGLL
QALPNTRLYERLKQENRLL-SSSSGNN--TDFSTNFIPK-IDTEILINGYKNIISSVYSPRKYYERIQTFLE
NYKAHNVEKINFKY----------AIALIRSMFVLGIFQSGRKYYWRLFFISLFKYPKSFPKAIAMAVYYAH
F----QKIFRVKAA-------------
>Bac-BAJ63583.1.Anaerolinea.thermophila.UNI-1.Clf/4-502
MNALLIYPEFPETFWSFKHALKFI--QKKASSPPLGLVTIASLLPEDWNIRIVDLNVSPLTHDDIVWADLAM
ISAMVVQKKSAHEVIQRCKDAGKKVVAGGPLFLGEW-EQF-PQVDHF---VLNEGEITLP-QFLKDFLSGNA
NRIYQTTSFANMQTSPVPRWELIDLKAYDSLSIQYSRGCPFNCDFCNVTAMLGHRPRTKNVEQILAELDKMY
QLGWRRNIFFVDDNFIGNRKQLKEEILPALIEWRKDKK-GCHFITEASINLADDPELMELMRTAGFVSVFVG
IETPVEDSLSECNKKQNLKRDLLTAVQTLQKNGLQVMGGFIVGFDHDPPNIFQKQIEFIQKSGIVTAMVGLL
QAPYGTKLYERMEKEGRIV-KELSGDN--TNGTTNIIPK-MGFNALQAGYHVLLEELYKPEGFYSRVKTFLE
NYTLPEVRPVQVHTEE--------IMAFFRSIWELGIKGKERKEFWKLFFWTLLKHPQKFPLAITFSIYGYH
F----RQIFEKNIKQQESMA-------
>Bac-GAT34517.1.Terrimicrobium.sacchariphilum.V/2-492
PNVLLLYPEIPDTFWSFRHALKFV--SRKSAFPPLGLLTVASLLPAHWRKRMIDMNVADLRDSDLDWADYAL
ISGMTVQRSSARQLIARCKAAGLKVVAGGPLFSTEA-ESF-PEVDHL---ILDEAEITLP-RFLADLENGTP
QRLYSNGEFADIRTTPVPMWELADLRKYASMSLQYSRGCPFQCEFCNVTALFGHRPRTKSPEQVIEELNLLR
DLGWRGKVFFVDDNLIGNKSRLSRELLPALIEWQKNGG-GMPFYTEASINIADDVPLMEKMRQAGFESVFIG
IETPNPEALEECNKKQNTSRDLISDVKRIQRAGLEVQAGFIVGFDNDTPTIFQRQIDFIQKSGIVVAMVGLL
QAIPGTRLYKRLQESERLI-GEITGDN--GDGTTNIRTT-MDWPTLRDGYRRIVETIYSPGNYYRRVTTFLQ
EYRAPEIRERLESRH---------IAAAFR-AFYLGILGQERVHFWRLMVWTVVNRPELLPHAITLSVFGFH
F----RVSALSARD-------------
>Bac-HCE45540.1.Lentisphaeria.bacterium.Le/1-494
MNILLVYPEFPDTFWSFKHALKFV--HKKSAFPPLGLLTVAAMLPEEWNVRLADMNTGKLKSKDLEWADLAF
ISGMIVQKESAVEAVRICKSAGLKIVAGGPLFISEH-ELF-PEVDHF---VLNEAEITLP-LFLDDLSNGTP
QRMYASTEFPDITCTPVPRWELANMKKYVTMNVQYSRGCPFNCEFCNVTALFGHRCRTKSTVQILAELDRIY
DQGWRAGIFFVDDNFIGNKMKLKTDLLPALIEWQKDKK-GISFLTEVSINLADDDELMKMMVDAGFDMVFIG
IETPDDSGLAECSKKQNRNRDMLADIKKMQRAGFQVQGGFIVGFDSDTASIFQRQIDFIQKSGITTAMVGML
QAMPGTRLYERMKKEGRLV-GLTTGDN--VDGTTNIIPSKMNPKTLHDGYRKILNEIYSHKGYYQRVKTFLK
EYKQSPKIKSRLSFSH--------FMAFLKSIYHLGIISNGRYYYWKLVLWTQFRKPKLFPLAITLAIYGYH
F----RKVSKQNVA-------------
>Bac-PLX84560.1.Desulfuromonas.sp.dP/1-493
MNILFIYPEFPDTFWSFKHALKLA--HKKASSPPLGLLTIAAMLPPDWGKRLVDLNVTKLAAKDLQWADAVF
VSAMLVQREATRQVIDRCRKAGVRIIAGGPLFTAEH-EQF-EEVDHF---VLNEGELTLP-LFLADLAQGKA
GRVYATSEFADLQTSPVPLWELADMRRYAAMSLQYSRGCPFHCEFCNVTALFGHHPRTKSTAQILAELDSLY
NQGWRGSVFFVDDNFIGNKKHLKQDLLPALAEWQKNRR-RLSFYTEASINLADDEQLIDMMVDAGFDTVFIG
IETPNEASLAESGKAHNQDRNLVEDVKRLQRAGLQVQGGFIVGFDSDTPDIFQRQIDFIQESSIVTAMVGLL
QALPGTRLYERLKREGRLI-SDATGDN--VSIATNIIPA-MSHEALQEGYKNILRNIYSPKNYYRRVKGFLQ
EYRPPRVQSALSFHYK--------MALFHS-LYRLGILGKERLYFWKTMLWTLFNRPHLFAQAVTLAIYGYH
F----RTICKRYILK------------
>Bac-ORC35385.1.Marispirochaeta.aestuarii.Sp/1-495
MNLLLVYPEFPETFWSYKRALKFV--LKKSGSPPLGLLTVAAMLPADWNIELVDMNVSSLRTTSIRRADLVF
VGGMSVQKDSARRVIQRCAGMGVKTVAGGPLFTTGW-ESF-PEADYF---VLNEAELTLP-GFLQDIQHGSA
KRIYSTKKWADLADTPLPRWDLIKTKKYASLSIQHSRGCPFNCEFCDITLLYGRQTRIKTSSRITAELDNIY
STGWRDNVFFVDDNFIGNKSVLKKETLPAIIRWMEKHRYPFTFNTQASINIADDEELLHLMGKAGFNRVFVG
IETPNEASLKECSKVQNINRDMLASIRKINKHGIEVQGGFIVGFDSDPASIFEDQIRFIQESSVVTAMVGLL
TALKGTQLYQRLKRENRLT-AEETGNN--TDLSINFRPA-MKLDTLLKGYKSIVSTIYSPKYYYKRVKEFLK
IYSPPIRKFFRFRPVH--------IFALIRSVILLGIIGKERLQYWKLMLWTILRRPRCFPLATTLAIYGFH
Y----RKVFEKLPRV------------
>Bac-BAH07335.1.Clostridium.kluyveri.NBRC.12016.Fm/13-505
MKILLAYPKSPETFWGFNHALKFI--SKKTVFPPLGLITVAAMLPAAWDKKLIHMNVEAIKDDDIKWADFVF
ISAMVIQKESARDLINRCKKLGVKTVAGEPLFTSEY-QDF-DDVDYL---VLGEGELTIP-EFLHDLDNNCL
KHMYTTNEWADLSQTPAPLWNLIDMSNYATLNIQYSRGCPFNCEFCDITTLFGRIPRTKPVKHLISELDAIY
EMGWKGSIFFVDDNFIGNRKKLKEEVLPALIEWLEQRDYPFSFLTEASINLSDDDELMNLMVRAGFKTVFIG
IETVSEESLTECNKVQNKNRNLEECVKKIQRNGLQVQGGFIIGFDSDNKTIFKKMIRFIQDTGIVTAMVGLL
NAPRGTLLYKRLKKEGRIE-EGFSGNN--TSLSINFKPT-MNLKELISGYKYVVSTIYSPKQYYERITNFLN
EFRPSNFGKRHIGLSE--------IEAFLKANVYLGLFGKERKYYWKLFFGCMFKRPKVFDLAIAFAICGYH
F----RKIFEKYT--------------
>CPR-OGZ37769.1.Portnoybacteria.RIFCSPHIGHO2_12_FULL_40_11.Pc/1-496
MKVLFIYPKYPETFWSFKYALKII--NKKAAYPPLGLLTVAAMLPIEWGKKLIDMNVSRLKDKDIDWADYVF
ISAMIVQRESAKEVILKCKDRRKKVVAGGPLFTMEP-EKY-NEVDHL---ILGEAEIVLK-EFLKDLEKGTA
KKVYKAAKLPSLIQTPIPLWGLIKTRKYASMNIQYSRGCPYDCEFCNITSLYGRLPRTKETNQILEELNILY
ENKWRRSVFVVDDNFMGNKIKLKKELLPQIIKWMKEHKHPFTFFTEVSINLADDEELMSLMAQAGFKMVFVG
IETPNEESLKECNKFNNAGRNLLTSVQKIQNYGLEVTAGFIVGFDSDPPSIFERQIDFIQKSGIVTAMVGLL
NAPKDTRLYKRLKKTGRIL-EKASGNN--TDFSMNFIPK-MRYKKILKGYKKIVFSIYSPQDYYKRIMVFFK
EFKPIKLKRKGRIKFCY-------FVGLFKTMFYLGIKERGRRAYWRFFIKTIIKHPKFFPQAMTFAAYGLH
F----RKIFQNNKII------------
>Bac-AFV10652.1.Thermacetogenium.phaeum.DSM.12270.Fm/1-504
MKVLFVYPQYPESFWSFKHALKFI--GIKAAHPPLGLLTVAAMLPEDWEKRLVDMNVRKLREEDLLWADYVL
ISAMSIQQNSVREVLNRCRQLGVKVIAGGPLFTSEP-EKF-PEVDHL---ILNEAEITLQ-AFLEDLEKGCP
KRIYTTEELPPLDRTPVPLWELINMKDYSTMSVQLSRGCPYDCEFCDITTLFGRKPRLKSAPQFIKELDALY
EHGWRGGVFIVDDNFIGNKVLLKKEILPSLITWMEKRKNPFWFITEASINLADDEELMLMMQKAGFTSVFIG
IETPSEESLKECNKFNNVNRDLIASVKKIQRYGMQVSGGFIVGFDSDTPSIFERQISFIQQSGIVTAMVGLL
HAPVGTKLFKRLKRENRLLPTDFTGNN--TDLAINFIPK-MDLKKLIEGYQKIVTTIYDPARYYERIMEFFK
EFRPARKKSITMLRFCY-------VKALFRAMVILGFLEKGRRHYWKLLLNTLVKYPRFFPEAVTFAIYGHH
F----RKIFSKYQPHLEGGKYG-----
>Bac-KMY67713.1.Desulfocarbo.indianensis.dP/1-496
MRALLIYPQSPDTFWSFKYALKFI--AKKALHPPLGLVTVAAMLPEAWEIKLVDENVEPLKDKHLEWADYVF
ISAMAIQRKSVERVLARCREKGVKVVAGGPLFTANH-QDF-EGIDHF---VLGEAEVTLP-GFLRDLEAGQA
RAVYTTDQFPALGDTPLPMWNLLKLRRYASMSLQYSRGCPFNCEFCDITSLFGRKVRTKSTAQVLTELDSLF
AAGWRGPLFIVDDNFIGNKVKLKRKVLPAIIAWMRLHKHPFSLSTEASIDLSDDPELMRMMVQAGFEGVFVG
IETPNEDSLAECSKLQNRGRDLVACVRKIQSFGLEVRGGFIVGFDHDSPSVFGKQIELIQNSRIVTAMVGLL
NAPRGSRLYRRIAQEGRLL-AEVTGDN--TDLSTNIEPK-MGMDALFRGYEQVISGIYSPRPYYERVRAYLR
EYHPLQKKGLHFHARYLRL-----AFAFPKTMLVLGVKDRARFQYWKLLFWSLFRRPQLFPMAMTFAVYGFH
F----RKVFQASL--------------
>CPR-PIV43218.1.Nealsonbacteria.CG02_land_8_20_14_3_00_40_11.Pc/1-496
MKILLLYPEFPKTFWSFKYALPFI--GKKAAFPPLGLLTVAAMLPRDWEKKLIDLNIQDLDEKDLHWADLIF
ISAMIVQKESVREIINLAKSLGKKIVAGGPLFTTGY-EEFLNDIDCF---VLGEGEVTLP-LFLEDFKKGDL
KKVYKDDRWPDIGYTPIPEWKLIDMKKYASMGIQFSRGCPFNCEFCDIVLLNGRFPRIKSREQILNELDALY
WRGWRGGVFFVDDNFIGNKTKLKEEILPAIIEWMEGKKHPFSFNTQASINLADDEELMALMVKAGFVTVFIG
IESPKEESLKGCGKFQNVNRDLLKSIRTLQNRGLQVQAGFIIGFDQDTPSIFDQMIIFIQTSGIMTAMVGIL
QALPKTRLWNRLNKEGRLI-SQVTAD---TDGTINFMPR-MDLNSLTAGYKKIISHIYSPKNYYQRLITFLK
EYKPGEKKGGNYKIHFNQ------LLALLKSIWILGIREKGRVYYWKLFFWSLFKKPKFFPMAIDLAIKGFH
F----RKISDGYLS-------------
>Bac-ACM19099.1.Geobacter.daltonii.FRC-32.dP/1-497
MKILLVYPHYPDTFWSFRHALKFI--GRKASFPPLGLLTVAAMLPAQWEKKLVDMNVAELTDRDIKWADLVF
ISAMSIQRESAETVISRCRNLGVKTVAGGPLFIAFH-DQF-SQVDHL---VLGEAEITLQ-RFLDDLEMGVP
GHIYQDERRADLADTPVPLWELADLRKYAGMNIQYSRGCPFDCEFCDITGLFGRKPRTKQTAQLLVELESLY
SRGWRGSIFFVDDNFIGDKQKLKREILPAIRGWMEKRNHPFYFYTEASIDLADDGELMRMMVEAGFQEVFIG
IETPHGEVLTEIGKVQNKNRDLLVSVKRIQQAGLQVHGGFIVGFDSDPPTIFDSQIRFIQESGIATAMVGIL
TALRGTRLYQRLRQEGRLI-GDATGNN--MAVSLNFVPR-MERSALIGGYRALLDHIYSPDNYYKRVKKLLK
EYRPLYTGRFNVQRGY--------LPALWKSIFFLGVLGKERVQFWNLFFWSLLRKPRLFPLAITYAIYGFH
F----RKITEKLRENVA----------
>Bac-KPK23369.1.Dehalococcoidia.bacterium.SG8_51_3.Clf/1-506
MKILLVYPQYPDTFWSFRYALKFI--SKKASFPPLGLLTVAAMLPESWEKKLVDMNVSQLTDEDIRWADFVF
ISAMVVQADSVKQVVKRCQNLGTKTVAGGPLFTTGH-RRF-RGVDHL---VLGEAEVTLP-LFIQDLAEGKP
QRVYSSKARPEIWETPIPLWSLINKKQYSSMSLQYSRGCPFNCEFCDIIILNGHRPRTKSGEQVIAELEALY
NSGWRSGVFFVDDNFIGNKKKLKEEILPVVIEWQKDRKYPFALSTEASINLADDDALMQMMVAAGFDRVFVG
IETPNEESLAECDKAQNRNRDLVASVKKIQNYGLEVQGGFIVGFDSDPLSIFKRQIDFIQKSGIVTAMVGLL
NAPPGTRLYQRLKKENRLL-RAFTGDN--NDISLNFIPK-MNSAILINGYKYILATIYSPKQYYERVKAFLK
EYRPSIKKNKLRSWE---------VAAFLRSIWVLGFREKGRKYYWRLFLLTLMKYPRKLPISITMSVYGYH
F----RKVMEKYVKAPIGNSLGNGVIK
>Bac-OGU82855.1.RIFOXYA12_FULL_38_9.Ig/1-493
MNILMVYPMYPDTFWSFKHALKFV--SKKASFPPLGLLTVASMLPEEWNKKLIDMNASQLKDGDILWADYVF
ISAMSIQSESAKQVIERCKTLNTKIVAGGPLFTSSS-DDY-QQVDHL---VLNEAEKTLP-LFLDDLAEGNP
QHKYTSEDWADITTTPLPLWNLVPMNNYSSMNIQYSRGCPFDCDFCDITVLYGRKPRTKTKEQVLAELDLLF
LSGWRGPVFFVDDNFIGNKSKLKNEILPAIIEWNEKRNNPFYFNTEVSINLADDENLMQLMVIAGFEAVFVG
IETPNEESLAECNKTQNRNRDLIASIKKIQDFGLEVQGGFIVGFDNDPPSIFEKLSSFIQESGIVTAMVGLL
NAPKGTKLQKRLLSEGRML-KDFTGNN--TDFSVNFIPN-MDRAELLKGYQKILNTIYSPKYYYERVTSFLR
DYKPKKKKVFHLNSNY--------VLALFRSMFKLGIVGEERFYYWKLFFWTLLRKPQLFSLAILFTIYGYH
F----RKISNGFC--------------
>Bac-RKY25215.1.Planctomycetes.bacterium.Pl/1-504
MKILLVCPEYPDTFWSFKYALKFI--FKKAVNPPLGLLTVAAMLPEEWEKKLVDMNVMTLNDKDLKWADFVF
ISAISIQKESAQKLITRCKEAGVKIVAGGPLFTTKY-EEF-DGVTHF---VLNEAEITLP-LFLEDLRNGCA
KYIYTSDQWADLKETPIPSWDLVNMKKYATMNIQYSRGCPFNCEFCDITLLYGRIPRTKSKDQVVAELESLY
LQGWRGGVFLVDDNFIGNKRKLKKEILPAIAKWMGWRKYVFSFATQTSIDLSDDEELMQLMVEAGFDTVFVG
IETPNEESLAECNKFQNKNRDLIACVKKIQRFGLQVQGGFIVGFDNDTPSIFQRQISFIQKSGIVTAMVGLL
NAPAGTRLYHRLKKENRLL-KAISGDN--TDCSINFIPK-MDYQILIDGYKKILSTIYSPRCYYERVKEFLK
EYKPLQKRIFQFRLKY--------FGTLLKSILLLGIIGKERFYYWKLIFWSLLRHPRLFPLAVTFAIYGFN
F----RKTFGNYIEIRSNKKLRLP---
>Bac-OIP69174.1.CG2_30_33_13.Atr/1-492
MKILLVYPEYPETFWSFKYALKFI--SKKASLPPLGLLTVAALLPKEWEKKLVDMTLIELIDRDIKWADYIF
ISAMSIQKESVKKIVDKCKKLGAKIVAGGPLFTSEY-EDF-KEIDYF---VLNEAEITLP-SFLKDLEEGHP
KHLYTSDQWVDIKNTPIPLWELVDLNKYATMCIQYSRGCPFNCEFCDVTLLFGHKMRLKIKDQILAELDSLY
SRGWRGGVFIVDDNFIGNKRELKNEVLPAIIDWMEERKHPFSFTTQASINLSDDEELMQLMVRAGFGSVFVG
IETPNEESLAECNKLQNKNRDLIACVKRMQKSGLIVNGGFIVGFDNDPPLIFERIIEFIQKSGIVSAMVGLL
NAPRGTKLYQKLVKENRLL-QEASGDN--TDLSINFIPK-MKYKTLIDGYKKVLSTIYSPKYYYARLLTLLK
NTKPLQKNKYQFHLYY--------LTGFFKSIWHLGIVGKERTYYWKLFFWSLFRRPQLLPMVITYAVYGFH
F----RKIYENY---------------
>Bac-AFM25814.1.Desulfomonile.tiedjei.DSM.6799.dP/1-509
MRTLLISPETPKSFWTLEQSCDLS--LAKTLIPPLGLLTVAALLPSDWELRLVDLNTRSISESDWDWADVVL
ISGMIVQRQSMLEMCREAKLRRIPVVAGGPYPTACPDELLDIEVDFL---VLGEAEETIH-DIVAAVQNGES
SRVFREGEKPSMSISPVPRFDLLRLTDYASMAIQTSRGCPFNCEFCDIVQLYGRKPRYKLPEQVIAELEYLR
GIGWRGDVFVCDDNFIGNKKHAE-ATLDKLIPWMKSNGEPFSFWAQTSINLGKDVPLIDLMTEANFASVFIG
IESPDNQVLSSARKFHNISNPLAEAIDVIKRNGLNIMASFIIGFDNEEEGAGRRICEFVEQNQIPSVMLNTL
QVLPKTALWDRLKKEERLLEQKT--SGQTTAGRLNYVPT-RPASDILKEYEEAVFRIYDPRNYLERAYNFFL
AMRPTRHFLATGETNAPASGRLKELRAFLKLAWWQGVLPPYRWQFWRQLIGLMRKNPTRVKKYLVSCATGEN
MFRM-RELVHQRLKHR-----------
>Bac-KYG75634.1.Roseivirga.spongicola.Bc/1-518
MNVLLSYPIFPTSFWSFEKAVQGI--GKKAFMPPLSLVTVAALLPQEWNFRLRDRNIEPVTEDDWEWADMVM
LSGMIAQKEDYMAQIQEAKRRDLPVVVGGPYATSLPNDMLAAGADFL---VLDEGEYTIN-LFVEALKRGET
SGIFRSKDKPDVTLSPVPRYDLLQLDAYFLMAIQYSRGCPFQCEFCDIIILYGRKPRTKTFSQVEKELDVLF
DLGWRGGIFFVDDNFIGNKRTVK-PFLENLIEWQTNKGYPFSFTTEASIDMAQDDRLLELMALSKFSTVFIG
IETPDTDSLKLTMKHQNNRKPMNESLEKIAKSGLRIMAGFIIGFDDEKKGAGERVFQFATENAIPGVTFSML
QALPGTALWDRLKASGRLL--DD--ANLNQTTLLNFVPT-RPIEEIAEEYVNAFWKLYDPKVYLKRVFDHFM
LVGQAKVHQDPELRKKLANFDLKGVLFGLKMLAKLGFVRSTRFVFWKYLYLMFKKNPGGIGNFLSFAAFMEH
FLPY-RKMVKKEIQEALQARIDGKVKV
>Bac-ABD03300.1.Synechococcus.sp.JA-2-3B_a_2-13.Cy/1-515
MKALLLYPRFPQSFWSYNRTIKMV--GLKALMPPLGLITVAALLPQHWEIRFVDRNVADETEADWQWCDLVI
LSAMLVQKQDFHALIRKAVQLGKKVAVGGPYPTSVPQDALESGAHYL---VLDEGEVTIP-AFVKALEAGQE
SGIFRAAEKPDVTQSPLPRFDLLPMDQYFMMSVQFSQGCPFNCEFCDIISLYGRKPRTKEPSQMLAELQALY
DLGWRGSVFVVDDNFIGNQRNVK-RFLRELIPWSQKRNYPFTFMTEASVNLAEDEELMRLMVEAGFYAVFLG
IETPDQDSLQMTQKLQNTRHPLVEACRKINDAGLLIYAGFILGFDGERPGAGDRIQAFVEQTGIPQPMLGIL
QALPNTQLWNRLKKEERLL--EGIGEFGDQNTLMNFIPT-RSLSEIAREYLESFWKLYDPARYLSRCLQQCL
NIGIKDGRRQMMKL-----PLRKGIHLLLQLIWRQGILHPERAQFWRQLWTIWRRKPSLLNLYLGLCAAGEH
FWEY-RELARARLTQQLGYNPLLASSS
>Bac-BAC92182.1.Gloeobacter.violaceus.PCC.7421.Cy/1-511
MNVLLFSPIFPKTFWSFERVLKLI--GRKVLLPPLGLVTVAAMLPQEWNFRLVDRNVRFESEADWAWADLAI
ISAMMVQKDDFLHLIREAVRRGVKVAVGGPYPTSIPEDALEAGADYL---VLDEGELTIP-KFLAALAGGEG
SGVFRAAEKPDVTLTPVPRFDLLELDAYDSMSVQFSRGCPFQCEFCDIIVLYGRKPRTKTPEQLLAELQALV
DLGWNRSVFVVDDNFIGNQRNVK-LMLKQLAPWMQERGFPFRFTTEASINLAEDDELLELMVEAGFDSVFLG
IETPDEESLTLTQKFQNNRKPLGESCLKITRAGLRLLAGFIIGFDNEKAGAGGRIIRFVEQTAIPDAMFSML
QALPGTALWSRLEKENRLV-AMGTGNQ--STL-MNFRPT-RPIEQIAEEYVEAFWELYEPARFMRRCYRHAL
DLGMPKGKRPFKMPDLPE------LRGLLKIIWLQGVQRETRVLFWSQLWSLLQRNPQALGPYLTVCAHGEH
FFEF-REEIRGQIRTQMDRTLATAGR-
>Bac-CAE20348.1.Prochlorococcus.marinus.str.MIT.9313.Cy/1-516
MRTLFIYPKFPKTFWSYEKILELV--NRKVLLPPLGLVTVAALLPQEWEMKLVDRNVRELSEAEWQWAELVV
ISGMIVQKDDMQRQIAEAKRRGLTVAVGGPFASSTP--EA-PEIDLADFKVLDEGEITLP-MFVEAIQRGDT
SGRFSAEDKPDVTSTPIPRFDLLELDAYDSMSVQFSRGCPFNCEFCDIIVLYGRKPRTKTPEQLIAELQSIY
DLGWRRSIFLVDDNFIGNKRNAK-LLLPAIRQWQEEKGYPFSFATEASVDLADDDEMMRMMHEARFESVFLG
IETPDEASLETARKIQNTRHPLDEAVDKITANGIRVMAGFIIGFDGEKDGAGARIVDFVTRTGIPAAMMGML
QALPNTALWNRLEKEGRLIEDKDAAKGVNQTNLLNFQPT-RPIRDIANEYVEAFCALYEPNAYMDRVYSYYL
KMGAPRWQGTATLP------SWIDLRALAIVVWRQGIKRNTRSRFWRYMLGMARNNPAMLEQFLVVLAHNEH
FMEY-RSVVQREIREQLESLPPEEPCP
>Bac-WP_072620074.1.Spirulina.major.Cy/1-517
MRVLLLYPLFPKSFWSFEKAINLI--GRKAFLPPLGLITVAAILPQEWEFRLVDRNVTELTEADWDWADLVL
LSAMIVQKPDLLAQIEEAKRRGKKVAVGGPFPTSVPQDCEAAGADYL---ILDEGEITLP-MFVEAIQNGAE
SGKFRATEKPDVTSTPIPRYDLLDMNAYAMMSVQFSRGCPFQCEFCDIIVLYGRKPRTKEPDQLLAELDRLF
ELGWRGTVFMVDDNFIGNKRNVK-RLLAELQPWMVEKGYPFTFNTEASVDLAQDQEMMDAMVACNFGSIFVG
IETPDEDSLAVTKKFQNTRDPLSESIHKIQSSGIRVMAGFIIGFDGEKTGAGDRIVEFVEQCAIPLAVFSML
QALPDTALSHRLAKEGRLL-DTS--GDINQTTLMNFVPT-RPIEEIAAEHVRGFWNLYDPQKFLDRTYRCYR
TLGQANFPKKERKAKKP--FDWRVLKALVSVFWYQGIVRSTRWTFWPYLFAMLRHNRGGVVSYLTICAQIEH
FLEY-RQLVKDNIETQVAAYLAQEREL
>Bac-APB34267.1.Gloeomargarita.lithophora.Alchichica-D10.Cy/1-519
MRVLLIYPEFPQSFWSFENTLKLI--NLKAQLPPLGMVTVAALLPQTWEFKLVDRNVREVTEAEWDWADVVI
VSAMIVQKEDFARQIQCAKQRGKLVAVGGPYATALPEEAAAAGADFL---VLDEGEITLP-LLVTALERGDT
RGTFRANEKPAVTTTPVPRFDLLEMDAYAEMSVQFSRGCPFQCEFCDIIVLYGRKPRTKTPEQLLAELQCLY
DLGWRKSVFVVDDNFIGNKRNVK-LFLQALKPWLEAHNYPFSFGTEASVNLAEDQELMDLMVACNFGTVFLG
IETPDTDSLERTRKFQNNRDPLRESVLTIARSGLRIMAGFIIGFDGEKRGAGQRIVEFVQDTAIPTAMLSML
QALPDTALWHRLQKEGRLLNGKG---DIHQATLMNFAPT-RSLAEVTREFIDAFWHLYEPESMLKRTYEHYL
ILGEARRKRYQKRSKSSEKINWVYVRALLILCWRQGIKRATRWQFWLYLGHILWRYPQVVSSYLSVCAQAEH
FLEY-RQIVRRDIEMQLEEVLQADEMV
>Bac-BAL32516.1.Synechocystis.sp.PCC.6803.substr.PCC-N.Cy/1-514
MRALLIYPLFPPTFWSYEKILELV--GRKVLLPPLGLITVAGILPQEWEFKLVDRNVRNVTEAEWDWAEVVI
ISGMIVQRDDMVENIKEAKAHGKLVAVGGPFATSVPDEVQNAGADFL---ILDEGEITLP-LFVEALERGET
AGIIRAQEKPDVTTTPIPRYDLLELDAYDSMSVQFSRGCPFQCEFCDIIVLYGRKPRTKEPAQLLRELDYLY
ELGWRRSVFMVDDNFIGNKRNVK-LLLKELKVWQEEHQYPFRFNTEASVDLADDQELMDLMVECYFDAVFLG
IETPDEESLEFTKKFQNTRNSLADSVDKIIKAGLRPMAGFIIGFDGEKQGAGDRIVRFAEQTAIPTTTFAML
QALPNTALWHRLKRENRLL-DESKG-NINQTTLMNFIPT-RPLEDIANEYVEAFWELYDPHGYLDRNYRCFL
KLGAPKCKTAFKLPNLVD------LKALAIVIWRQGVKRDTRFRFWHHAFGILRHNPAVFEHYITLCAHNEH
FLQY-REIVRQEIGEQLRDYLSRQQQD
>Bac-KYC38240.1.Scytonema.hofmannii.PCC.7110.Cy/1-513
MRVLLLYPLFPKSFWSFDKAIELI--GRKVSFPPLGIITVAAILPQTWEFRLVDRNVRFETESDWNWADLVI
VSGMIVQKSDMLQVIREAKRRGKLVATGGPYVTSVPKDAEETGADFL---VLDEGEITLS-MLVEALERGET
RGVFSANEKPDVTVTPIPRYDLLELNAYSDMSVQFSRGCPFQCEFCDIIVLYGRKPRTKAPSQLLAELQFLY
NLGWRGSVFIVDDNFIGNKRNVK-LLLRELIPWLADRGYPFKFSTEASVDLAQDSELLDLMIAANFGSVFVG
IETPDTDSLTLTQKFQNTRHSLVESVQTINRAGLRVMAGFIIGFDGEKTGAGDRIIDFVEATAIPQAMCSML
QALPNTALWHRLQKEGRLL-NED--ANINQTTLTNFIPS-RSLKELAEEYMRCFWELYEPKRYLARVFRHFI
VMQPSPIKKKFRIPELKY------IQAFLIICWRQGIKRDTRFQFWRQLFSIIWHNPGVFESYIVNCAHLEH
FTEY-RQIVRNEIQEQLDKCLKTSPPL
>Bac-KAA1259006.1.Rubripirellula.obstinata.Pl/26-536
IRCLLIQPAFQTNYWNFVESAKAI--GAKATAPPLGLMTVAALLPEDWEIRLADLNVQPINEGDWQWADVIC
TGGMLPQQPGILELIERSKADGKFVAVGGPDPTSQP-QIY-SDADAV---VMGEGELTIP-MWLDAWREGNP
KGVFESKLKPDVTTTPTPRFDLIDFNDYLHVGVQSSRGCPYNCEFCDIIELFGRRPRVKKPEQFLAELQSLY
DLGYRGWVDFTDDNFIGNRKLIK-PLLVALKQWNEDHNYPFVFSTEASVNLADDEELLQLMQDVQFRYVFLG
IESPDEETLIHTQKRINTVHPLIERVRKIYSYGISVAAGLIIGFDTDKPGTDGPMIKFIQESGISLSMVGLL
SALPNTQLTRRLTKERRLI--DAKASKDQTISGLNFVTT-RDRVEIYKELRNIIEAVYSPEAFMGRVMDTTG
RMNIQNKHVPNGWEFRRM------FKGFRTIAWR--LLARTRWLYSKNFVRAAMMGPTKFEYAHTIMGSFLH
FDLQTRRILESLDLSIDFAENQATYPR
>Bac-SPE51253.1.Verrucomicrobia.bacterium.V/1-513
MKALLLYPEFGLGFWNYKTVCQLM--GAKYPASPLGMITMAAVLPVEWELRLLDLNTAPLDEADIDWADLVF
IGGMLPQQPGFLRLIERVHLHGKRVVAGGPDPTSQP-EVY-RSADYL---VLGEAECSLP-PFLADLARGAP
GGTYVCAERPDLTNTPVPRFDLLELKNYLMIGVQFSRGCPFNCEFCDIIELYGRKPRTKTPQQIVRELDTLY
GLGYRGHVDFVDDNFIGNKVKAR-EILGAVKDWSKDHAYPFFFSTEASINLADDEELLGLMRDLDFRYVFVG
IESADSEVLRAMHKQQNLKRNVVEDLHRIYCYGMVVNGGFILGFDGETSDSARKMVEVIEHGKIVMPMIGLL
FALPNTQLTRRLREERRLL-EDTGREVDQTTSGLNFIPQ-RPAAEILGDFLHVLKTAYSPRNYFDRCLGLSQ
ALRIHYRFKPSGRRRVRY------STAFLKTVVKLGLRRSTAYYYWRNLVAVLFTRASALEAVVNLMAMYLH
FNRQ-TEFVSGVMATNIKMLQASATGD
>Bac-RAI44843.1.Rhodoplanes.roseus.aP/1-507
----MIYPEFANSFWNYKAACELV--GAKYPAAPLGLITVAAMLPPSWDIRLVNRNTETLADDDFAWADLVM
IGGMLNQQPDFLHLIDLVHRHGKPVCVGGPDVSSSP-HLY-AAADFQ---VIGEAELVID-DFIAAWERGER
KGVFTEKFKADITTTPLPRWDLLKFEHYLYIGVQYARGCPFTCEFCDIIELYGRVPRTKTNDQILAELQALY
DFGYRGHVDFVDDNFIGNKKNIR-TLMPRLKAWLEEHDYPFEFSTEASINLADDDEMLQAMKDANFFAVFIG
IESPDPETLVQMRKKQNTKRNIAECVHKIYGYGMFVTAGFIVGFDTEKVSIAGAMTEFIEETAIPICMVGLL
YALPGTQLTRRLAKEGRLH----PGAGDQCTLGCNFDTL-RPLRDILVDYRTVLSNVFDPVAYAGRLSRAAM
LDRSDRRRDLPEGDVR---RRLGGMEAIHQI---IKALPEAREPFWKVFVEVAKSNPGALRYIVVLMAFYMH
LGPFSRHAIGEIDRRIAEIDRSGPPRA
>Bac-GEO99407.1.Methylobacterium.haplocladii.aP/17-526
TRVLLVFPKFPNSFWSFKEPCELQ--GNKTSTPPLGLITVAAMLPAHWHVRLIDRNAQELSEADLDAADVVF
TGGMLPQEPDAIKVIRMCKARGVPVCVGGPAPTSSP-QYY-EEADFQ---VLGEAESVID-EFIAAWERGDR
SGRFVAPRFQDVTKTPVPRYDLLDFSNYLYIGLQYSRGCPFTCEFCDIIELYGRKPRTKAAPQVLAELQRLY
DLGYRGHVDFVDDNLIGNKKAVK-LFLPELIKWQEAHGYPFQFSTEASLNLSDDQDLLNLMRMANFFVVFVG
IETPDTDTLNQTQKKQNTRRSIAESVHRIYAAGIFVTAGFIVGFDSEKGSVAQAMAECVRDTAIPSAMVGLL
TALPNTQLQRRLEREGRLFSEYS------CTAGLNYVTS-RPRREILEDYRRVLAEVYDPRVFFERVRFGLA
LNRPVFAAAKPSWP-----KIFRDLRSLGRICWRMTLRRELAGHFWGTFFLILRRNPRALEAAIMNMVLYLH
LYPFSRRIAAIDDGTHFDPPVMPANTQ
>Bac-RMF56532.1.Calditrichaeota.bacterium.Cld/1-513
MKIAYIHPIFPDTLWSFRGIRAIT--GVKTAFAPLGLATAIALTPDDWEIEVWDEEIEAIDFDT--DADLIA
LTAFNVQARRAYQIAAEFKKRGKPVVLGGPYASLCP-DRVRPYVDIV---VSGECEYIWP-EFLNDFKNGRH
KDFYRQEEKVDMADSPVPAFERFDVAAYQAFYVQTTRGCPFDCEFCDIIITDGRVPRVKSVEQVMTEVDKLR
RLGVK-YVTFSDANYIANTKFAK-DLTHALIEFQKAHDYPLTLACEATLNLAGKDEMLSLMQAANFETIFVG
IESPRKSSLLETNKRQNTHGSIVEDVHKIQSYNIVVIAGMIVGFDHDDKGIFQEQFDFLMEAGIPFTTCGIL
VAIEKTPLYYRMQREGRLLEYDYEKAH--GAADVNFIPKLMSVEEVKRGYNWLIRALYAYDNYSKRLVTALQ
NFTPGLTRFRQNNPFTTKK-----PRLLFNIARHFIFTRRRRRFFLRTLRESMRGHVRKFVEATSFMTLHKH
FHEYISKTHGDPETVGPRSPFYHEERT
>Bac-OGW30902.1.GWF2_44_13.Nsr/1-496
MKICLINPRLPLSLWDFSYSRDID--GNVFPFPTLSLATLAALTPGEHEVVICDENLKPVDF--YTDADIVG
ITGYHIQKERVYQLAGLFRSKGKTVAIGGPLVQKSNLGECAEHADIV---FLGEAEYTWP-SFIHDFQSGNA
QPVYVQDGFVDLTASPAPRFELLKLSAYSTAIIETSRGCPHSCEFCEIPIRLGKRPRNKSVEQVMTEIRSLY
ALGTD-SIFIIDDNFFGNRKRAL-ELLSEIERFVKSIDYRVYFSCQFTIDISRDEEILILMNKANFRRVFVG
IETPRKLSLTMARKNQNTNVDLPDAVRRIQSNNIIVWGAFIVGFDGDDTNIFNEQLRFIQAASIPVAMVGIL
QAIPGTPLYERIRKEGRLI-DDEAGGAANSLIRTNITPLNMSLKELAEGYGYLVRNLYSYNNFAERLINAVK
LGKKHGVKGRTK-------ISKKGILTLLRLVFSTDLRR--IYMFMRIIAQTLLHNPQHVQTVLMHLVVYKH
L----KLFYEQGTSIH-----------
>Bac-SDH76973.1.Roseospirillum.parvum.aP/1-520
MHLLLINPRLPESYWSFKWAVDHVLPGKRAVNPPLGLATLAALCPGDWDIEIVDENVETIPLTT--TADIVG
VCGMGVQLPRQRELLAYYREQGHYVVAGGSYASLCR-EDYTAVADTV---VAGEAEYIWK-TFCDDFARGEP
KPMYHETGTVALADSPRPRFDLLKLDLYTNVTLQFSRGCPFRCEFCDIIVMFGRKPRTKSLGQVERELDELR
RLGAR-QAFFVDDNLIGNPRQAK-ELLRRLASYQEQHGYRFSFGTEVSLNLAQDEEMLDLLRAANFGWVFIG
IESTDPVSLKETGKTQNLREDPLTAVRRIYAHGIDVLAGFIIGFDNDTPETFERHYRFITEAGIQSAMVGLL
TALPRTPLYERMQREDRLIKTETIGDN--TGATTNIVPKTMTLETLVEGYRALYTRLLTAPEIGRRLRNKLA
YMPTPIYGSGYSLPQRLAIGIAPGAPFLSTIDWIIGLSMQRRIAAFRTVSITLSHDDVSFTGLLASARYARL
TLRFHNQVDRLLDRLKAHGDRVSIMAD
>Bac-RMD88909.1.Calditrichaeota.bacterium.Cld/1-520
MKLLLINPKFPESFWSFKWAVDTILPNKRTLNPPLGLATLAGLCPEDWEVEIVDENIESIPLQP--DADIIG
VCGMGVQFKRQQELLHFYRSQGYFVVAGGSYASLCP-ELYESHAHSI---VTGEAEYIWP-EFCQDFEKGTP
KKLYEETGVVELTDSPTPRFDLLKLDQYQAISLQFSRGCPYRCEFCDIIIMFGRKPRTKSMEQVGKELDELR
KYHVR-NVFFVDDNLIGNKHLAK-ELLQFLRDYQKEHNYRFHFGTEATINMAHDEELLELFREANFEWVFIG
IESPDEASLKETKKYQNTRRDILDSVRKIYSYGIEILAGFIIGFDNDTLATFDLQYNFVMESGIQAAMIGLL
TAAPKTPLYERLEKEGRLLPYTNNIDN--TKLSTNVIPKQMSYEEMVEGYRKLHFRLLENRNIANRIKNKIK
YLTHPNYTGDFPIWQQIKIGILPGYHFFRTLDWVVGLSMDYENAFQKYLSFDQVKNSLSFKGILNITHYLEH
LLEETKHLNRLLKKLSRHGDRIYIAVS
>Bac-BAV34144.1.Sulfuricaulis.limicola.gP/1-514
MRLLLINPKFPESFWSFRWALENIPDNKRALNPPLGLATLAALCPPGWQVEIIDENIEPVPLHP--QADIVG
ICGMAVQFRRQQELIEYYRRQGHYVVAGGSFASLCP-ERFADLADTV---VAGEAEYIWP-EFCRDFERNAP
QPRYRETGVVRLEDSPTPRFDLLKLDRYVTASMQFSRGCPYRCEFCDIIVMFGRRPRTKSLEQIGRELDRLR
GQDIH-NVFFVDDNLIGNPKLAK-VLLRYLAVYQERHHYVFQFGTEASINLADDAELLQLFQAANFAWVFIG
IESPDEDSLKETLKTQNTGRDLLSAVRTLYAHGLDVLAGFIIGFDNDTLDSFDKQYRFITGAGIQVSMVGLL
TALPRTPLYERLRQEGRLIAGAEHGDN--TKPGTNIIPKHMGYEAMVQHYQVLYRRLFGDSGIAQRIGNKFR
YLRNPVYQGKYSRHERLVIALLNGLHILRTLDWIAGLAM--RDYIERHFLTDRHRERTAAMLHIRRGVVGAH
L----QILLRGYVGRVFFARAARRLEK
>Bac-OQY67521.1.Polyangiaceae.UTPRO1.dP/1-508
MKIHLVTPRNPESFWTYDRILPSL--GKRCIFPNLSMPTVAGLTGPEHQVTLCDENVEEIDFD--VEADIVG
VTGYIVHKPRMLEIADEFRRRGRFVVIGGPYASLCP-EELHGRCDVL---FVDEAEETWP-QFLRDFASGHW
RAEYRALEKPDLTASPTPRFDLLKVDRYHAMTIQFARGCPFNCEFCDIIVVYGRRPRVKTVPQVMAEIEECH
RLGAT-QVFLVDDNFIGNKKLAK-ELLRAIADWSAAHGHPMHFNTEASLNVAQDEELLELLRAAHFTTIFIG
IESPRRASLQESKKTQNMRGDLVENVRKIHEYGIQVQAGMIVGFDHDDESIFEEQLRFIQDARIPVSMTGML
QAMPKTALHGRMAKEGRLV-GDSVG---DQFVFSNILPKTMSRIALYKGYRTLIADLYDFRNFRRRTLEFIL
NRGRQVGEGIKVRREE--------WRLLGRILRDTVIAASPRRAWFTMLGATLWKNPTRLADAVGFAIVHKG
LYEYMQHLDRHLDRVIRDIEERAEALE
>Bac-ANN59464.1.Mesorhizobium.loti.NZP2037.aP/1-435
--------------------------------MTGSLPALAALAPEHCDVVLVDENVEDIDFEQLGDFDIVG
VTGMIVQRDRMFEILDRLRDLPVTAVVGGPYVSVAE-SEFVDRCDVR---FIGEAEETWP-RFLTAFAQGVV
QRRYEQDAKTNMETVPTPRYDLLKPGRYMVASLQFSRGCPFMCEFCDIITIFGRRPRLKLPAQMVLEFEAIV
KAGFS-TCFLVDDNFIGNKAKAK-ELLRVLIDWQRANNYPLIFSTEASINLGDDEEMLDLMRMANFRQVFVG
IESPRASSLAETRKVQNVRGDMLEKLQRIRDKGLVIHAGFIVGFDADDEAIFDEQFEFIQQSGIALVSVAVL
CPIPTTPLYDRLKTEGRLD---------LSDPHVSFHPKNMTREVLKAGYDRLVRRLYQPDAYFDRLVNGYV
GSPGFRRSRASQ-------AALAGLSRLAEL---AGAAL---------MAARLVEP--SLPSE---------
-----RRCRLAARM-------------
>Bac-RQW82611.1.Methylococcus.sp.gP/2-508
AKIVLINPRFETSFWSMHHSLSIF--GRDAMTPTSALTLLAALTPLDHEVRLIDEAVEPIDETALLAADIVG
LTGMIVQRDRMRAIAKQVKALGKFLVVGGPWITVQE-DYLDGLADVI---FVGEADQTWP-VFLREWAAGHH
AVRYEQADRTDMTTLPRPRNDLLRLDRYLQGSIQISRGCPYLCEFCDIIVTFGRQPRVKSADQVIAELDDWH
RAG-VGAVFLVDDNLIGNRKALI-PILERLAEWQREHGYIISLHTEASLNLADDEELLEHFVAANIRTVFVG
IESPNPAALLETRKFQNVETRLISRIHRIQQKGIKVTCGLILGFDADTPAIFDSHRRLLRQSGILHAMVGLL
SAIPKTPLHARLQREGRLD-ESD-----PPAFGTNVIPAQMTREELSRGYLALIDETFTPEAYFDRLDDLYL
QRRFYGHAESVRVPNIPQWISWFFAFMLAKLLVHKDWEL--RGFYLKRLLRFIAARPMRIFDYVMESACHYH
FHRFARDMVRRRTGIINTFG-------
>Bac-SRX92462.1.Mycobacterium.shimoidei.Ac/3-506
TDIVFVNPRFEVSYWGLEHALPVL--GKKCNLPTACLPLLAALTPPEHSVTIVDENVEPLDYDRLARADIVG
LTGMIVQRHRMREILRELKARGVFTVVGGPWVSVRE-DYFEGLPDVI---FVGEAETSWP-QFLQEWAQGRH
QRRYEQPEATDMTKVPVPRYDLLRVKDYLFGSIQFSRGCPFQCEFCDIIIMFGRRPRLKTSAQVIAELEAMR
KQHLK-IAFIVDDNLIGNKVAVK-KLLRDIADWQAAEGYPFTFFTEASLNLSEDDELMQLMDAANIVTVFIG
IESPNEDSLKETKKYQNVRGSIVDRVRKVQDSGIEVWCGMIVGFDHDDARIFKAQHEFVRQTDIMHAMVGML
SAIPKTPLYARLKDEGRLDLDDE------QTFGTNVIPLGMTRDELRDGYIGLMQELYEPDFYFERLENFLT
REFKWARAREAYWRRHPWRDALLAVGLFLRL---MKNIPELRRIYRRRMTTMALRRPQLLFICVIKCAMHYH
HYTMTRQMLEQRSLVNTF---------
>Bac-WP_020175849.1.Methyloferula.stellata.aP/2-506
ANIILINPRFEASYWGMEHALHLI--GYKANMPVAALPLLAALTPREHNITLIDENVEPIDFDLCAKADIIG
LTGMTVQRFRATEILTELKRRGCFTVVGGPWVSVKE-DYFGPLADVI---IVGEAEETWP-KFLSDWSHGEH
AGRYEQAERTDMTKVPVPRHDLMKMKFYAVGTVQFSRGCPFACEFCDIIVTFGRTPRIKTTPQIIAELEALR
KAGIR-AVFIVDDNLIGNKKIIK-EVLREVIAWQKTHDYPLTFFTEASLDLVEDEELMALMDEANIRSVFVG
IETPNEESLKETKKTQNLRRSIAEKVEAIQAHGIEVWSGMILGFDNDSPDIFDRQIRLVEEAGIVHASVGML
SAIPKTPLYDRVARENRL----DLADR--TEYGTNVIPLGMDRATLRDGYLRVLRELYDPQRFFERVDT---
-LYFDGRLKPSSRDAELSKLSLQALLIAGGAFVKRTVIDALKKAYGRIAWNLLRRRPFVVQAYAIKFVMHYH
YHKLVSTMGRNADGHLVNMF-------
>OUT-Bac-SHI16752.1.Sporanaerobacter.acetigenes.DSM.13106.Fm/1-460
MKIVFITPAAIRRNSIYRLGGSFY--GQKNSI--TGPLILGRILKEAHDVEVYEELYKDLKPENILDADTVG
IYTMTSNATRAYELADILREYKKRVILGGMHVSGFP-EEGLKHADQV---IVGEAENIIVDIIEGNIKE---
KIVYA--PPVDLDKIPFPDYSLLK-TPCNAANVMTSRGCPFSCIFCTTSRMF-YPYRQRTPDNVIKELE-MY
KMGFK-YVNFEDDNFTANKIRAK-EILRKMIENKLVFKETFFFG---RTDLANDEELLVLLRDAHLNRVLIG
IESLNQKSLDYIDKKQKI-EDIEKAGEMLAKYKIKLIASIVLGLDYDTVEDIRNSVEFTKKINAYQLQPAVL
TPYPGTPLYEQFEKEDRII-IKD--QYYD-MMNVVFQPKNMSPWKLQSEFFHAVKSFYSFSGAMKIFKL---
------------------------FGFEAG-MRRLGLWI--AANFGKTFFNKQSEK--------ENGNIYHE
LYELSDSSSSELPKSSFKLS-------
>OUT-Bac-CEO88600.1.Syntrophaceticus.schinkii.Fm/1-499
MKITLIEPKAPG-----KHVYSNV------TMPRLGLPILGTLLQKAHQVRLIMGSSRDIHLSEITGADLIC
ISTTTSTAVEAYHLGDFARDQGKPVIMGGAHVSFMS-EEALDHCDYV---CRGEADLTFM-PLISCIERGEL
PSVHNPDDWVDFNSVPFPDLSLFSGLKMTTYPVMTSRGCPYDCTFCSVTKMFGRKFRYRETEALLEELKQYR
G----KQVFFVDDNFSANTRRTK-ELLREMI---RQDIKPSWWCTQVRTDAARDDELLQLMYDSNCRMVFVG
MESVNPETLKSYNKKQDV-EDIEYCIQRFHNLGIMVHGMFVFGADEDSLQTIEETLDFALKNRIDTVQFLIL
TPLPGTKTFFDLEQEGRLL-TRD--NLYD-AHHVVFQPRQMSPYELQTATIQAFKKFYSIPNILKNLFTTGF
RSV---AFRALGFWMVRSWYSFLRSSPVPQTTWRMVSKTRFRYVIDLKTFKTLYEQPRLYQNIINIGEVYFT
SEATIVKFVNNLNELTSKARDIQVKIS
>Bac-TKC84951.1.Polyangium.aurulentum.dP/3-474
VRIVVDYPRYRGHQWHFV--------------PPVTGIHLAAITPPEHEVEVIHEQVRPVPVDT--TPDVVA
LSFFSGFARRAYQLADRYRALGVRVVAGGPHVSYWT-EEALEHVDVV---VTGEAESVWP-EVLRDIERGTP
RRVYRGEAVP-LAGLPTPRYDLLEDRFLVPRVLQATRGCPFTCSFCTVPDL-NPGFRVRPVDEVVRDIATRF
PRFWQKVAWFWDDNLLVQRRWAK-DLLRAMSGLDR------WWLTQASIDIVKDRELLDLMERSGCIGIFLG
IESLDEADLRSVDKRQNRVREYRDAIERLHDRGICVMAGFISGFDDQTPEAIVATADRLNAVGVDVPFLSVL
TPFRGTPLYDEYLRDGRILEDRD--DHYT-GYGVAFRPARMTPDELLAAHRRLWNRAFSPALVTDRLARGAR
QLSRGGMMLS---------AAMNGFYGLKQL---TGNEP---------ARAPIEGEPDPMQAPLRLSQIGVR
RAE--RESASRHEKAPSAARTAVA---
>Q55914.1.slr0309.Synechocystis.sp.PCC.6803.substr.Kazusa.Cy/15-469
IDIIIVYQRY-----RKGHEVHFV--------PPLTGIHLAALTPAKHTVRVIHQQVETVNLDS--EADVIV
LSFFSGFAPEAYRLATEYRKRGKITIAGGPHVTFAP-EEALRFVDSI---VIGEGESVWE-QIFQDIEQNTL
QQRYIGEAIP-LTNIPTPRYDLLPPQYFIRRVVQATRGCPFTCSFCTVPVL-NPGFRTRPVEAVLNDIRNKF
KWWWQKTVWFWDDNLTANRPYIK-ELLRQMIPLRK------WWLTQASMDITKDDELLDLMRDSGCIGIFFG
IESFGQESLEDAGKRQNKVAEYQGKIKKLHDRGIGVMAGFISGLDGDTPESIRDMANQLEEIGVDVPFLSIL
TPFKGTRSYSKMMDTDRLR--SDLGWEFYNGYNVTFVPSKMTPAELLKAHRDLWRSAFSLQAIFRRIGRSLF
TLRGGAMM----------------MCSIMN-LFY--------------GLKALTNNPISFEGTDEYKSI---
-----RETIDLIPYSRQNSLS------
>Bac-RAJ82271.1.Chitinophaga.dinghuensis.Bc/3-468
IDIIIAYQRY-----EFGHEYDFV--------PPITGIHLAAITPAPHTVKVYHQQVDKINLDT--DADLIA
ISFFSGFALSAYNLAVAFKKRGKTVIAGGPHVTYCH-DEALEYFDAI---VTGEAESQWP-RLLEDIEQGKL
KQKYM-GGPCDMQDLPTPRYDLLPDKFFIKKVIQATRGCPFSCSFCTVPSL-NPGFRLRPVKDVIRDAGDQF
PYWWQKIVWFWDDNLTIKRPYIR-ELLQEMIPLKK------WWLTQASMDIAKDPELLDLMKASGCIGVFLG
IESFGIDSLADANKRQNKIANYSTAVKAIRKRGIAVMAGFIAGFDHDDEASIIAMADQLMEIGIDVPFLSIM
TPFRGTPIYQSLHQEGRILDDRN--NFYN-GYNVAFTPKKISESQLLQAHRALWKKSFSPWYAFRRIVRGAF
TLR---------------------TGAFLMSMFM-NAFYSYKRVRKNFPIDMTKRKIQQLPPLLSTSKKENQ
GMNTSVPVAAGESTFF-----------
>OUT-Bac-SCY70759.1.Alkaliphilus.peptidifermentans.DSM.18978.Fm/2-422
PKIALIVPK-GSKYGKNKYLKSFLINNVVSSFPNLSLLTIAGLIPDSYDISFIDEDHMEIPFEE--EFDIVA
LTGMTQQIYRAYEICTEFKKKGSYVVIGGIHATIMA-EEALKYADTV---FIGEGENIWK-KFLKDYENGTP
YSRYTCKEYIDLRESPIPRYDILNKNIYSSYSIQTTRGCPRTCNYCTLPIMYGSTYRYKTVKQIIDEIKAIQ
RFDSDPFIFFADDNMFIQKEHSK-ELVREI------EKLGIIWGTQTDISVAEDEELLQLLYKSGCHWLFIG
FENVSEDGLIFLDKKWKAENNYERAIEKIHNNGIHIWGSFMFGGDSDTDSVFANTLDFTLKNGIYSGSFTIL
TPLPGTQLFKQMAEEKRII-DYD--SRYT-FWDVVFQPVNMTPDELAKGVAWVYQEFYSKENVSRRAAN---
------------------------------------------------LKNRLRKA----------------
-----RHK-------------------
>OUT-Bac-ABC19148.1.Moorella.thermoacetica.ATCC.39073.Fm/1-442
MKIALIAPAWHDPLWESEKEKSIF--------PPLNLITLAAMTPPQHEVTILDESLTDLDFNE--KYDLVG
ISAMTALAPRAYEIADAFRERGTMVVLGGMHPSALP-EEAIAHADAV---VVGEAEGSWQ-RLLTDLENGQL
QAFYRQEKRPSLEHMVIPRRDLLQRSRYLVDTVQTTRGCPFACSFCSVSQFFGHSYRFRPVEEVISEVRDLE
G----EVIAFIDDNIVGNPAYAR-RLFTELARLPRK----VKWFSQGSLNIARDEELLRLAAASGCIGLFIG
FESLSPANLKAVGKRVNLVDDYRQAIKKLHDHGIAIEGAFVFGLDEDDESVFERTVKFAQENRLEAAQFGIL
TPFPGTPLREALEREGRIT-NND--SEYT-ISKVVFEPKNMSARTLQEGFNWAWQEFYSLGSISRRLGL---
------------------------AKKHAAILWALNLNI--RKRFNH-FMERLRAG--------NLGLP---
-----QPSLARQ---------------
>Bac-ABW66984.1.Desulfococcus.oleovorans.Hxd3.dP/2-435
KKLLLVLPRHEQGFWGHVSK------SGKAGMVRLSLSTVAALTPDHWQVEILDSRVTPVNYDA--PVDLVG
ITAFTAEIPSAYKIADGFRQKGTPVVMGGFHVSALP-DEALEHADSV---VVGEAEPVWK-RVLADVEAGHL
QPVYKAERVVDMNHMAVPCRHLLSRDMYSTYTIQATRGCPYNCEYCAVSAFFGRTYRTRPVDQVIEEIK---
--GFDKNFFFVDDNITGKVDYAK-KLFRALTPLKR------TWGGQTAITIAKDEELLSLYAKSGGQYAFIG
FESLSEKNLARMNKSWNSPETYVKAIAKIHKKGINILGSFIFGLDDDDPGVFQRTVEFVRKSKIDAAQFHIL
TPFPGTRLFDKMAADGRIT-SRD--GRYH-TSDVVFSPSAMSAEELQNGYWWAFRKSYSIANTLKRCLRSPR
NIK---------------------SRVALNL--------GYRKKAMQMPNPDIHKI-------------FQH
S--------------------------
>Bac-KHE91224.1.Candidatus.Scalindua.brodae.Pl/1-397
----------------------------------MALPTIAALTPSDWDVEIHDARTTPVDYGK--KVDLVG
ITSYTADITNACKIADGFRSRGVKVVMGGVHVSALP-DEALQHADSV---VVGEAEAVWK-RLLRDCEKGEL
KKIYKADTLIEMSGMAIPRRDLLDSSMYSSYSVQATRGCPFNCEFCTVTAFFGQEFRVRPVEDVIEEIKGLN
S----KEFFFIDDNITGRAGFAK-SLFKKLIPLN------LKWGGQTTLNFAKDEELLSLYARSGGRYAFIG
FETLSDENLRKISKSWNSPDGYREAIKRIHGVGINIVGSFIFGLDGDGPDVFERTFNFIMENKIDAAQFHIL
TPFPGTKLYDDMVKDGRIS-DSD------HTGEVVFKPAKMTVRELQEGYWWIFHKTYEMKNILRRS-----
------------------------LRSPRGIVYRIGTNL---------SYRKKARK-------MSHVVL---
---------------------------
>OUT-Bac-MSU02402.1.Tissierella.sp.DSM.105185.Fm/29-446
KKILMITAENEINSFRKKQFNNFI---------QITMPYLAGFIDESYDIVLIDEYNQRIPYDN--HFDLVA
ITVNTPNAVHCYKIAENFKQQGSKVVMGGPHVTLLP-EEAMSYCDYI---IVGEAEETWP-KFLEDFYNDCA
KEKYMCDDIPSLRGLPIPKRNLVKKRFLTKGAVIATRGCPYKCSYCNLKQIYCDSFRTRPIEEVIEDIKNIR
S----KYFVFWDDNFFGDIEYAK-KLMIELRKLKK------KWAAQVTLERCQDEELLKIAKEAGCIYFFVG
LESFSQEGLNSVNKGINNVDKYKKIINLIHHNGISIQAGIIFGLDTDTKDIFKETLIACNELGIDGATVSIL
TPLPRTPIYEQMKNEGRLN-TTD--TYYNGKTRVAFKPKNMTEDELYEGYIWFRKQFYSIKSIWRRLRV---
--------------------------SKANILYNLAMNL------------------------------GYK
LSI------------------------
>OUT-Bac-SFU30048.1.Alicyclobacillus.macrosporangiidus.Fm/10-453
RRVLLITAESAESRYVRHRRLIRF--------PQLTMPLIAAYTPEHWNVIHVDEIVQKIDFN--IDVDLVG
ITANTPAAPHAYAISERFRSRGIPTVIGGPHATLMP-EEVKEHADAV---VIGEGETVWP-VLVQDVEQGTL
KPFYRCTHLPDLKNMPHPRWDLIKGRVYGKGITIATRGCPFACDYCTIPAMYQRRMRYRPIDEIVEEVKVMP
G----KALIFWDDNIGANREYAK-SLFRAIAPFKR------WWTSQATHDVAFDDEFMELAAKSGCKALFLG
LETISQESLNGSNKRHNKVEEYREVLRRFHYDGIAVQAGTVFGFDGDDKSIFRRTVEFYKEIGLDSATISVL
VPFPNTPLFRRLDAEGRIL-TRD--SKYDGKKHVVFQPAQMSPEELLMGTEWAARQFYSASSIFER------
-------------------------------MWK-SRTG---------LWWNIIRN-------IGYNLALRN
F----GNIGYNPEDTPAPPAGSQVAGT
